# Supplementary material for: Dental black plaque: metagenomic characterization and comparative analysis with white-plaque
Source: Sci Rep. 2020 Sep 29;10:15962. doi: 10.1038/s41598-020-72460-2 (PMC7525459; doi:10.1038/s41598-020-72460-2)
Supplement: Supplementary file 1 — Supplementary Table 3. [file 41598_2020_72460_MOESM1_ESM.xlsx]

## Sheet: Sheet1
Var1	Var2	p_value	Pathway	Description
White	Black	0.000368300493280749	ANAGLYCOLYSIS-PWY	glycolysis III (from glucose)
White	Black	0.00105819312490706	ARGORNPROST-PWY	arginine, ornithine and proline interconversion
White	Black	0.000276314027212098	ARO-PWY	chorismate biosynthesis I
White	Black	5.54371e+09	ASPASN-PWY	superpathway of L-aspartate and L-asparagine biosynthesis
White	Black	0.0237990524800024	BIOTIN-BIOSYNTHESIS-PWY	biotin biosynthesis I
White	Black	1.99403e+06	CALVIN-PWY	Calvin-Benson-Bassham cycle
White	Black	0.0320042413753595	CENTFERM-PWY	pyruvate fermentation to butanoate
White	Black	6.5574e+07	COA-PWY	coenzyme A biosynthesis I
White	Black	0.0237990524800025	COBALSYN-PWY	adenosylcobalamin salvage from cobinamide I
White	Black	2.65696e+09	CODH-PWY	reductive acetyl coenzyme A pathway
White	Black	3.11476e+08	COLANSYN-PWY	colanic acid building blocks biosynthesis
White	Black	0.000368300493280749	COMPLETE-ARO-PWY	superpathway of aromatic amino acid biosynthesis
White	Black	0.0187011416136321	CRNFORCAT-PWY	creatinine degradation I
White	Black	0.000150640175060569	DAPLYSINESYN-PWY	L-lysine biosynthesis I
White	Black	3.11476e+08	DTDPRHAMSYN-PWY	dTDP-L-rhamnose biosynthesis I
White	Black	0.00134873242460145	ENTBACSYN-PWY	enterobactin biosynthesis
White	Black	0.000276314027212098	FERMENTATION-PWY	mixed acid fermentation
White	Black	0.010493138067793	FOLSYN-PWY	superpathway of tetrahydrofolate biosynthesis and salvage
White	Black	0.00134873242460145	FUC-RHAMCAT-PWY	superpathway of fucose and rhamnose degradation
White	Black	0.0276562760755425	FUCCAT-PWY	fucose degradation
White	Black	0.000368300493280749	GALACT-GLUCUROCAT-PWY	superpathway of hexuronide and hexuronate degradation
White	Black	0.00730404980438805	GALACTUROCAT-PWY	D-galacturonate degradation I
White	Black	4.97902e+08	GLUCONEO-PWY	gluconeogenesis I
White	Black	0.000368300493280749	GLUCOSE1PMETAB-PWY	glucose and glucose-1-phosphate degradation
White	Black	7.8367e+09	GLUCUROCAT-PWY	superpathway of &beta;-D-glucuronide and D-glucuronate degradation
White	Black	0.000823555294039658	GLYCOGENSYNTH-PWY	glycogen biosynthesis I (from ADP-D-Glucose)
White	Black	0.0203913759930903	GLYCOLYSIS	glycolysis I (from glucose 6-phosphate)
White	Black	0.00497304966950676	GLYCOLYSIS-E-D	superpathway of glycolysis and Entner-Doudoroff
White	Black	0.000368300493280749	GLYCOLYSIS-TCA-GLYOX-BYPASS	superpathway of glycolysis, pyruvate dehydrogenase, TCA, and glyoxylate bypass
White	Black	0.000368300493280749	GLYOXYLATE-BYPASS	glyoxylate cycle
White	Black	0.0218307929697186	GOLPDLCAT-PWY	superpathway of glycerol degradation to 1,3-propanediol
White	Black	0.000109328350792589	HEME-BIOSYNTHESIS-II	heme biosynthesis I (aerobic)
White	Black	5.54371e+09	HEMESYN2-PWY	heme biosynthesis II (anaerobic)
White	Black	0.00330605303409945	HISDEG-PWY	L-histidine degradation I
White	Black	0.00214163713550969	HSERMETANA-PWY	L-methionine biosynthesis III
White	Black	0.0320042413753595	KDO-NAGLIPASYN-PWY	superpathway of (Kdo)2-lipid A biosynthesis
White	Black	2.22914e+07	METH-ACETATE-PWY	methanogenesis from acetate
White	Black	3.11476e+08	NAGLIPASYN-PWY	lipid IVA biosynthesis
White	Black	0.000486078685415616	NONMEVIPP-PWY	methylerythritol phosphate pathway I
White	Black	4.97902e+08	NONOXIPENT-PWY	pentose phosphate pathway (non-oxidative branch)
White	Black	1.79649e+09	P105-PWY	TCA cycle IV (2-oxoglutarate decarboxylase)
White	Black	0.00170583206658748	P108-PWY	pyruvate fermentation to propanoate I
White	Black	0.0147683098910045	P122-PWY	heterolactic fermentation
White	Black	0.00497304966950678	P124-PWY	Bifidobacterium shunt
White	Black	0.00730404980438805	P125-PWY	superpathway of (R,R)-butanediol biosynthesis
White	Black	0.000823555294039658	P162-PWY	L-glutamate degradation V (via hydroxyglutarate)
White	Black	0.0021416371355097	P163-PWY	L-lysine fermentation to acetate and butanoate
White	Black	0.0276562760755425	P164-PWY	purine nucleobases degradation I (anaerobic)
White	Black	0.0484253159358374	P23-PWY	reductive TCA cycle I
White	Black	0.00015064017506057	P42-PWY	incomplete reductive TCA cycle
White	Black	3.67886e+07	P562-PWY	myo-inositol degradation I
White	Black	3.86684e+09	PANTOSYN-PWY	pantothenate and coenzyme A biosynthesis I
White	Black	4.97902e+08	PENTOSE-P-PWY	pentose phosphate pathway
White	Black	3.67886e+07	PEPTIDOGLYCANSYN-PWY	peptidoglycan biosynthesis I (meso-diaminopimelate containing)
White	Black	0.0484253159358374	PHOSLIPSYN-PWY	superpathway of phospholipid biosynthesis I (bacteria)
White	Black	0.0147683098910045	POLYAMINSYN3-PWY	superpathway of polyamine biosynthesis II
White	Black	1.90296e+08	POLYISOPRENSYN-PWY	polyisoprenoid biosynthesis (E. coli)
White	Black	7.41092e+07	PROTOCATECHUATE-ORTHO-CLEAVAGE-PWY	protocatechuate degradation II (ortho-cleavage pathway)
White	Black	0.000368300493280749	PWY-1269	CMP-3-deoxy-D-manno-octulosonate biosynthesis I
White	Black	0.00213754041797101	PWY-1861	formaldehyde assimilation II (RuMP Cycle)
White	Black	0.0423443248291537	PWY-3001	superpathway of L-isoleucine biosynthesis I
White	Black	1.79649e+09	PWY-3781	aerobic respiration I (cytochrome c)
White	Black	0.0237990524800024	PWY-5022	4-aminobutanoate degradation V
White	Black	1.90296e+08	PWY-5100	pyruvate fermentation to acetate and lactate II
White	Black	0.00330605303409945	PWY-5104	L-isoleucine biosynthesis IV
White	Black	0.000276314027212098	PWY-5121	superpathway of geranylgeranyl diphosphate biosynthesis II (via MEP)
White	Black	0.0368856152565154	PWY-5154	L-arginine biosynthesis III (via N-acetyl-L-citrulline)
White	Black	5.54371e+09	PWY-5188	tetrapyrrole biosynthesis I (from glutamate)
White	Black	7.8367e+09	PWY-5189	tetrapyrrole biosynthesis II (from glycine)
White	Black	0.000635529599010133	PWY-5345	superpathway of L-methionine biosynthesis (by sulfhydrylation)
White	Black	1.99403e+06	PWY-5384	sucrose degradation IV (sucrose phosphorylase)
White	Black	0.0276562760755426	PWY-5484	glycolysis II (from fructose 6-phosphate)
White	Black	0.00170583206658748	PWY-5505	L-glutamate and L-glutamine biosynthesis
White	Black	0.0203913759930903	PWY-5509	adenosylcobalamin biosynthesis from cobyrinate a,c-diamide I
White	Black	0.00497304966950678	PWY-5659	GDP-mannose biosynthesis
White	Black	1.90296e+08	PWY-5686	UMP biosynthesis
White	Black	0.00105819312490705	PWY-5695	urate biosynthesis/inosine 5'-phosphate degradation
White	Black	0.0237990524800024	PWY-5837	1,4-dihydroxy-2-naphthoate biosynthesis I
White	Black	0.00877788408961299	PWY-5838	superpathway of menaquinol-8 biosynthesis I
White	Black	0.00877788408961299	PWY-5840	superpathway of menaquinol-7 biosynthesis
White	Black	0.000276314027212098	PWY-5855	ubiquinol-7 biosynthesis (prokaryotic)
White	Black	0.000276314027212098	PWY-5856	ubiquinol-9 biosynthesis (prokaryotic)
White	Black	0.000276314027212098	PWY-5857	ubiquinol-10 biosynthesis (prokaryotic)
White	Black	0.00604420505738412	PWY-5861	superpathway of demethylmenaquinol-8 biosynthesis
White	Black	0.0237990524800024	PWY-5863	superpathway of phylloquinol biosynthesis
White	Black	0.00877788408961299	PWY-5897	superpathway of menaquinol-11 biosynthesis
White	Black	0.00877788408961299	PWY-5898	superpathway of menaquinol-12 biosynthesis
White	Black	0.00877788408961299	PWY-5899	superpathway of menaquinol-13 biosynthesis
White	Black	3.11476e+08	PWY-5918	superpathay of heme biosynthesis from glutamate
White	Black	0.00214163713550969	PWY-5920	superpathway of heme biosynthesis from glycine
White	Black	3.67886e+07	PWY-5973	cis-vaccenate biosynthesis
White	Black	0.00730404980438805	PWY-6121	5-aminoimidazole ribonucleotide biosynthesis I
White	Black	0.0173937063941558	PWY-6122	5-aminoimidazole ribonucleotide biosynthesis II
White	Black	1.90296e+08	PWY-6123	inosine-5'-phosphate biosynthesis I
White	Black	6.5574e+07	PWY-6126	superpathway of adenosine nucleotides de novo biosynthesis II
White	Black	0.0147683098910045	PWY-6143	CMP-pseudaminate biosynthesis
White	Black	0.0021416371355097	PWY-6147	6-hydroxymethyl-dihydropterin diphosphate biosynthesis I
White	Black	3.11476e+08	PWY-6163	chorismate biosynthesis from 3-dehydroquinate
White	Black	0.00266989276316606	PWY-621	sucrose degradation III (sucrose invertase)
White	Black	0.00015064017506057	PWY-6263	superpathway of menaquinol-8 biosynthesis II
White	Black	0.0237990524800025	PWY-6269	adenosylcobalamin salvage from cobinamide II
White	Black	0.0173937063941558	PWY-6277	superpathway of 5-aminoimidazole ribonucleotide biosynthesis
White	Black	3.67886e+07	PWY-6383	mono-trans, poly-cis decaprenyl phosphate biosynthesis
White	Black	3.67886e+07	PWY-6385	peptidoglycan biosynthesis III (mycobacteria)
White	Black	1.90296e+08	PWY-6386	UDP-N-acetylmuramoyl-pentapeptide biosynthesis II (lysine-containing)
White	Black	6.5574e+07	PWY-6387	UDP-N-acetylmuramoyl-pentapeptide biosynthesis I (meso-diaminopimelate containing)
White	Black	2.65696e+09	PWY-6397	mycolyl-arabinogalactan-peptidoglycan complex biosynthesis
White	Black	0.0124793814466504	PWY-6470	peptidoglycan biosynthesis V (&beta;-lactam resistance)
White	Black	0.0147683098910045	PWY-6478	GDP-D-glycero-&alpha;-D-manno-heptose biosynthesis
White	Black	0.0173937063941558	PWY-6519	8-amino-7-oxononanoate biosynthesis I
White	Black	4.97902e+08	PWY-6545	pyrimidine deoxyribonucleotides de novo biosynthesis III
White	Black	0.004060670799756	PWY-6562	norspermidine biosynthesis
White	Black	0.000461440562338931	PWY-6572	chondroitin sulfate degradation I (bacterial)
White	Black	0.00170583206658748	PWY-6588	pyruvate fermentation to acetone
White	Black	0.0320042413753595	PWY-6590	superpathway of Clostridium acetobutylicum acidogenic fermentation
White	Black	0.0368856152565155	PWY-6608	guanosine nucleotides degradation III
White	Black	0.000368300493280749	PWY-6609	adenine and adenosine salvage III
White	Black	1.79649e+09	PWY-6700	queuosine biosynthesis
White	Black	0.000109328350792589	PWY-6703	preQ0 biosynthesis
White	Black	0.000276314027212098	PWY-6708	ubiquinol-8 biosynthesis (prokaryotic)
White	Black	0.00015064017506057	PWY-6737	starch degradation V
White	Black	0.0173937063941558	PWY-6749	CMP-legionaminate biosynthesis I
White	Black	0.00170583206658748	PWY-6891	thiazole biosynthesis II (Bacillus)
White	Black	0.00877788408961301	PWY-6892	thiazole biosynthesis I (E. coli)
White	Black	0.00134873242460145	PWY-6895	superpathway of thiamin diphosphate biosynthesis II
White	Black	0.0276562760755426	PWY-6969	TCA cycle V (2-oxoglutarate:ferredoxin oxidoreductase)
White	Black	0.00105819312490706	PWY-7003	glycerol degradation to butanol
White	Black	0.0380571706134253	PWY-7007	methyl ketone biosynthesis
White	Black	0.0124793814466504	PWY-7013	L-1,2-propanediol degradation
White	Black	0.000205148952382263	PWY-7031	protein N-glycosylation (bacterial)
White	Black	7.8367e+09	PWY-7090	UDP-2,3-diacetamido-2,3-dideoxy-&alpha;-D-mannuronate biosynthesis
White	Black	0.00330605303409945	PWY-7094	fatty acid salvage
White	Black	0.0320042413753595	PWY-7111	pyruvate fermentation to isobutanol (engineered)
White	Black	0.000205148952382263	PWY-7196	superpathway of pyrimidine ribonucleosides salvage
White	Black	9.76294e+06	PWY-7198	pyrimidine deoxyribonucleotides de novo biosynthesis IV
White	Black	0.000276314027212098	PWY-7199	pyrimidine deoxyribonucleosides salvage
White	Black	0.00134873242460145	PWY-7208	superpathway of pyrimidine nucleobases salvage
White	Black	9.76294e+06	PWY-7210	pyrimidine deoxyribonucleotides biosynthesis from CTP
White	Black	0.000635529599010133	PWY-7211	superpathway of pyrimidine deoxyribonucleotides de novo biosynthesis
White	Black	3.67886e+07	PWY-7219	adenosine ribonucleotides de novo biosynthesis
White	Black	3.11476e+08	PWY-7220	adenosine deoxyribonucleotides de novo biosynthesis II
White	Black	3.11476e+08	PWY-7222	guanosine deoxyribonucleotides de novo biosynthesis II
White	Black	1.13299e+08	PWY-7229	superpathway of adenosine nucleotides de novo biosynthesis I
White	Black	0.000150640175060569	PWY-7234	inosine-5'-phosphate biosynthesis III
White	Black	6.5574e+07	PWY-7237	myo-, chiro- and scillo-inositol degradation
White	Black	0.000276314027212098	PWY-7242	D-fructuronate degradation
White	Black	0.0276562760755426	PWY-7254	TCA cycle VII (acetate-producers)
White	Black	1.19387e+09	PWY-7323	superpathway of GDP-mannose-derived O-antigen building blocks biosynthesis
White	Black	1.99403e+06	PWY-7328	superpathway of UDP-glucose-derived O-antigen building blocks biosynthesis
White	Black	0.000276314027212098	PWY-7332	superpathway of UDP-N-acetylglucosamine-derived O-antigen building blocks biosynthesis
White	Black	0.000109328350792589	PWY-7371	1,4-dihydroxy-6-naphthoate biosynthesis II
White	Black	0.00015064017506057	PWY-7373	superpathway of demethylmenaquinol-6 biosynthesis II
White	Black	0.000823555294039658	PWY-7391	isoprene biosynthesis II (engineered)
White	Black	4.97902e+08	PWY-7431	aromatic biogenic amine degradation (bacteria)
White	Black	0.00266989276316606	PWY-7539	6-hydroxymethyl-dihydropterin diphosphate biosynthesis III (Chlamydia)
White	Black	0.000486078685415616	PWY-7560	methylerythritol phosphate pathway II
White	Black	7.8367e+09	PWY-7663	gondoate biosynthesis (anaerobic)
White	Black	0.000276314027212098	PWY0-1061	superpathway of L-alanine biosynthesis
White	Black	0.0423443248291537	PWY0-1241	ADP-L-glycero-&beta;-D-manno-heptose biosynthesis
White	Black	0.00330605303409945	PWY0-1261	anhydromuropeptides recycling
White	Black	0.0423443248291537	PWY0-1296	purine ribonucleosides degradation
White	Black	0.0320042413753595	PWY0-1298	superpathway of pyrimidine deoxyribonucleosides degradation
White	Black	7.78777e+08	PWY0-1415	superpathway of heme biosynthesis from uroporphyrinogen-III
White	Black	7.78777e+08	PWY0-1479	tRNA processing
White	Black	0.00105819312490706	PWY0-1586	peptidoglycan maturation (meso-diaminopimelate containing)
White	Black	1.99403e+06	PWY1G-0	mycothiol biosynthesis
White	Black	0.0368856152565154	PWYG-321	mycolate biosynthesis
White	Black	0.00406738274013979	PYRIDNUCSAL-PWY	NAD salvage pathway I
White	Black	3.11476e+08	PYRIDNUCSYN-PWY	NAD biosynthesis I (from aspartate)
White	Black	0.000276314027212098	REDCITCYC	TCA cycle VIII (helicobacter)
White	Black	4.97902e+08	RHAMCAT-PWY	L-rhamnose degradation I
White	Black	0.000205148952382263	RIBOSYN2-PWY	flavin biosynthesis I (bacteria and plants)
White	Black	0.00213754041797101	RUMP-PWY	formaldehyde oxidation I
White	Black	0.00134873242460145	SO4ASSIM-PWY	sulfate reduction I (assimilatory)
White	Black	0.0040673827401398	SULFATE-CYS-PWY	superpathway of sulfate assimilation and cysteine biosynthesis
White	Black	0.0104931380677929	TCA	TCA cycle I (prokaryotic)
White	Black	0.000368300493280749	TCA-GLYOX-BYPASS	superpathway of glyoxylate bypass and TCA
White	Black	0.00266989276316606	THISYN-PWY	superpathway of thiamin diphosphate biosynthesis I
White	Black	3.86684e+09	THRESYN-PWY	superpathway of L-threonine biosynthesis
White	Black	1.99403e+06	TRNA-CHARGING-PWY	tRNA charging
White	Black	0.0040673827401398	TRPSYN-PWY	L-tryptophan biosynthesis
White	Black	0.0484253159358374	TYRFUMCAT-PWY	L-tyrosine degradation I
White	Black	0.000205148952382263	UBISYN-PWY	superpathway of ubiquinol-8 biosynthesis (prokaryotic)
