# Supplementary material for: Dental black plaque: metagenomic characterization and comparative analysis with white-plaque
Source: Sci Rep. 2020 Sep 29;10:15962. doi: 10.1038/s41598-020-72460-2 (PMC7525459; doi:10.1038/s41598-020-72460-2)
Supplement: Supplementary file 5 — Supplementary Table 1. [file 41598_2020_72460_MOESM5_ESM.xlsx]

## Sheet: Sheet1
Genus	Percentage change in in the average relative bacterial abundance between black and white plaque	p-value
Pseudopropionibacterium	1492.6	5e-06
Lautropia	921.4	2.6e-05
Rothia	659	7.8e-06
Abiotrophia	351.3	0.014
Actinomyces	212.3	1.8e-05
F0332	156.6	0.09
Cardiobacterium	149	0.00049
Corynebacterium	145.9	2.7e-05
Aggregatibacter	120.9	0.0088
Neisseria	93.6	0.015
Haemophilus	92.9	0.88
Gracilibacteria bacterium oral taxon 871	81.9	0.91
Bergeyella	65	0.17
Gracilibacteria bacterium oral taxon 872	57.4	0.72
Granulicatella	52.2	0.15
Porphyromonas	46.6	0.063
Capnocytophaga	38.9	0.048
Eikenella	32.7	0.36
Gemella	16.8	0.8
Ruminococcaceae UCG-014	14.6	0.88
Prevotella 2	14.2	0.48
Comamonas	13.8	0.52
Kingella	11.9	0.54
Gracilibacteria bacterium oral taxon 873	5	0.79
Veillonella	4.7	0.84
Tannerella	4.7	0.76
Leptotrichia	-0.7	0.92
Johnsonella	-3.2	0.71
Streptococcus	-5.4	0.34
candidate division SR1 bacterium MGEHA	-12.2	0.98
Fusobacterium	-27.1	0.0021
Lachnoanaerobaculum	-32.2	0.36
Selenomonas 3	-37.7	0.063
Campylobacter	-43.4	0.00064
Candidatus Saccharimonas	-48.9	0.074
TM7 phylum sp. oral clone FR058	-59.8	0.38
Prevotella 7	-66	0.02
Prevotella	-76.3	1.1e-06
F0058	-79.4	0.00035
Alloprevotella	-83	0.0011
Candidatus Saccharibacteria bacterium UB2523	-87.1	0.047
Treponema 2	-88.5	1.7e-07
