# Supplementary material for: Dental black plaque: metagenomic characterization and comparative analysis with white-plaque
Source: Sci Rep. 2020 Sep 29;10:15962. doi: 10.1038/s41598-020-72460-2 (PMC7525459; doi:10.1038/s41598-020-72460-2)
Supplement: Supplementary file 6 — Supplementary Table 2. [file 41598_2020_72460_MOESM6_ESM.xlsx]

## Sheet: Sheet1
Var1	Var2	p_value	COG_id	Description
White	Black	2.65696e+09	COG0001	Glutamate-1-semialdehyde aminotransferase
White	Black	0.0104931380677929	COG0003	Anion-transporting ATPase, ArsA/GET3 family
White	Black	2.65696e+09	COG0005	Purine nucleoside phosphorylase
White	Black	3.86684e+09	COG0006	Xaa-Pro aminopeptidase
White	Black	0.000150640175060569	COG0007	Uroporphyrinogen-III methylase (siroheme synthase)
White	Black	3.86684e+09	COG0008	Glutamyl- or glutaminyl-tRNA synthetase
White	Black	0.000823555294039658	COG0009	tRNA A37 threonylcarbamoyladenosine synthetase subunit TsaC/SUA5/YrdC
White	Black	0.00266989276316606	COG0011	Uncharacterized conserved protein YqgV, UPF0045/DUF77 family
White	Black	7.78777e+08	COG0012	Ribosome-binding ATPase YchF, GTP1/OBG family
White	Black	0.0276562760755426	COG0014	Gamma-glutamyl phosphate reductase
White	Black	7.78777e+08	COG0016	Phenylalanyl-tRNA synthetase alpha subunit
White	Black	3.67886e+07	COG0017	Aspartyl/asparaginyl-tRNA synthetase
White	Black	0.00497304966950678	COG0018	Arginyl-tRNA synthetase
White	Black	0.00105819312490705	COG0019	Diaminopimelate decarboxylase
White	Black	7.8367e+09	COG0020	Undecaprenyl pyrophosphate synthase
White	Black	0.0124793814466504	COG0022	Pyruvate/2-oxoglutarate/acetoin dehydrogenase complex, dehydrogenase (E1) component
White	Black	7.8367e+09	COG0025	NhaP-type Na+/H+ or K+/H+ antiporter
White	Black	3.86684e+09	COG0026	Phosphoribosylaminoimidazole carboxylase (NCAIR synthetase)
White	Black	0.0276562760755426	COG0028	Acetolactate synthase large subunit or other thiamine pyrophosphate-requiring enzyme
White	Black	1.79649e+09	COG0029	Aspartate oxidase
White	Black	3.86684e+09	COG0030	16S rRNA A1518 and A1519 N6-dimethyltransferase RsmA/KsgA/DIM1 (may also have DNA glycosylase/AP lyase activity)
White	Black	0.0484253159358374	COG0031	Cysteine synthase
White	Black	1.99403e+06	COG0033	Phosphoglucomutase
White	Black	0.00105819312490705	COG0034	Glutamine phosphoribosylpyrophosphate amidotransferase
White	Black	1.19387e+09	COG0036	Pentose-5-phosphate-3-epimerase
White	Black	0.0021416371355097	COG0037	tRNA(Ile)-lysidine synthase TilS/MesJ
White	Black	7.8367e+09	COG0041	Phosphoribosylcarboxyaminoimidazole (NCAIR) mutase
White	Black	7.78777e+08	COG0044	Dihydroorotase or related cyclic amidohydrolase
White	Black	0.0203913759930903	COG0045	Succinyl-CoA synthetase, beta subunit
White	Black	7.8367e+09	COG0046	Phosphoribosylformylglycinamidine (FGAM) synthase, synthetase domain
White	Black	4.97902e+08	COG0048	Ribosomal protein S12
White	Black	7.78777e+08	COG0049	Ribosomal protein S7
White	Black	1.19387e+09	COG0051	Ribosomal protein S10
White	Black	7.78777e+08	COG0052	Ribosomal protein S2
White	Black	0.0021416371355097	COG0055	FoF1-type ATP synthase, beta subunit
White	Black	0.00105819312490705	COG0056	FoF1-type ATP synthase, alpha subunit
White	Black	0.00877788408961301	COG0058	Glucan phosphorylase
White	Black	0.00604420505738412	COG0059	Ketol-acid reductoisomerase
White	Black	7.78777e+08	COG0060	Isoleucyl-tRNA synthetase
White	Black	7.78777e+08	COG0061	NAD kinase
White	Black	0.0203913759930903	COG0062	NAD(P)H-hydrate repair enzyme Nnr, NAD(P)H-hydrate epimerase domain
White	Black	0.0237990524800025	COG0063	NAD(P)H-hydrate repair enzyme Nnr, NAD(P)H-hydrate dehydratase domain
White	Black	7.8367e+09	COG0065	Homoaconitase/3-isopropylmalate dehydratase large subunit
White	Black	7.8367e+09	COG0066	3-isopropylmalate dehydratase small subunit
White	Black	0.0310416609091815	COG0067	Glutamate synthase domain 1
White	Black	0.0320042413753595	COG0068	Hydrogenase maturation factor HypF (carbamoyltransferase)
White	Black	0.0368856152565155	COG0069	Glutamate synthase domain 2
White	Black	0.0310416609091815	COG0070	Glutamate synthase domain 3
White	Black	0.000109328350792589	COG0071	Molecular chaperone IbpA, HSP20 family
White	Black	7.78777e+08	COG0072	Phenylalanyl-tRNA synthetase beta subunit
White	Black	0.0173937063941558	COG0074	Succinyl-CoA synthetase, alpha subunit
White	Black	0.0021416371355097	COG0075	Archaeal aspartate aminotransferase or a related aminotransferase, includes purine catabolism protein PucG
White	Black	0.00877788408961299	COG0077	Prephenate dehydratase
White	Black	5.54371e+09	COG0080	Ribosomal protein L11
White	Black	1.19387e+09	COG0081	Ribosomal protein L1
White	Black	1.79649e+09	COG0082	Chorismate synthase
White	Black	4.97902e+08	COG0085	DNA-directed RNA polymerase, beta subunit/140 kD subunit
White	Black	4.97902e+08	COG0086	DNA-directed RNA polymerase, beta' subunit/160 kD subunit
White	Black	7.78777e+08	COG0087	Ribosomal protein L3
White	Black	1.19387e+09	COG0088	Ribosomal protein L4
White	Black	7.78777e+08	COG0089	Ribosomal protein L23
White	Black	7.78777e+08	COG0090	Ribosomal protein L2
White	Black	5.54371e+09	COG0091	Ribosomal protein L22
White	Black	7.78777e+08	COG0092	Ribosomal protein S3
White	Black	3.86684e+09	COG0093	Ribosomal protein L14
White	Black	7.78777e+08	COG0094	Ribosomal protein L5
White	Black	7.78777e+08	COG0096	Ribosomal protein S8
White	Black	7.78777e+08	COG0097	Ribosomal protein L6P/L9E
White	Black	7.78777e+08	COG0098	Ribosomal protein S5
White	Black	5.54371e+09	COG0099	Ribosomal protein S13
White	Black	3.86684e+09	COG0100	Ribosomal protein S11
White	Black	0.00170583206658748	COG0101	tRNA U38,U39,U40 pseudouridine synthase TruA
White	Black	7.78777e+08	COG0102	Ribosomal protein L13
White	Black	7.78777e+08	COG0103	Ribosomal protein S9
White	Black	7.8367e+09	COG0104	Adenylosuccinate synthase
White	Black	0.000486078685415618	COG0106	Phosphoribosylformimino-5-aminoimidazole carboxamide ribonucleotide (ProFAR) isomerase
White	Black	0.000276314027212098	COG0108	3,4-dihydroxy-2-butanone 4-phosphate synthase
White	Black	7.78777e+08	COG0109	Polyprenyltransferase (heme O synthase)
White	Black	2.65696e+09	COG0110	Acetyltransferase (isoleucine patch superfamily)
White	Black	0.010493138067793	COG0112	Glycine/serine hydroxymethyltransferase
White	Black	1.79649e+09	COG0113	Delta-aminolevulinic acid dehydratase, porphobilinogen synthase
White	Black	3.86684e+09	COG0114	Fumarate hydratase class II
White	Black	0.00730404980438805	COG0116	23S rRNA G2445 N2-methylase RlmL
White	Black	5.54371e+09	COG0117	Pyrimidine deaminase domain of riboflavin biosynthesis protein RibD
White	Black	0.000368300493280749	COG0118	Imidazoleglycerol phosphate synthase glutamine amidotransferase subunit HisH
White	Black	0.00330605303409945	COG0120	Ribose 5-phosphate isomerase
White	Black	0.000823555294039658	COG0121	Predicted glutamine amidotransferase
White	Black	3.86684e+09	COG0124	Histidyl-tRNA synthetase
White	Black	0.00730404980438805	COG0125	Thymidylate kinase
White	Black	0.000368300493280749	COG0126	3-phosphoglycerate kinase
White	Black	0.000486078685415616	COG0127	Inosine/xanthosine triphosphate pyrophosphatase, all-alpha NTP-PPase family
White	Black	5.54371e+09	COG0128	5-enolpyruvylshikimate-3-phosphate synthase
White	Black	3.67886e+07	COG0129	Dihydroxyacid dehydratase/phosphogluconate dehydratase
White	Black	0.00730404980438805	COG0130	tRNA U55 pseudouridine synthase TruB, may also work on U342 of tmRNA
White	Black	0.0237990524800024	COG0132	Dethiobiotin synthetase
White	Black	0.000486078685415618	COG0133	Tryptophan synthase beta chain
White	Black	0.0276562760755426	COG0134	Indole-3-glycerol phosphate synthase
White	Black	3.86684e+09	COG0138	AICAR transformylase/IMP cyclohydrolase PurH
White	Black	0.0276562760755426	COG0139	Phosphoribosyl-AMP cyclohydrolase
White	Black	1.79649e+09	COG0140	Phosphoribosyl-ATP pyrophosphohydrolase
White	Black	0.0203913759930903	COG0141	Histidinol dehydrogenase
White	Black	1.19387e+09	COG0143	Methionyl-tRNA synthetase
White	Black	0.004060670799756	COG0146	N-methylhydantoinase B/oxoprolinase/acetone carboxylase, alpha subunit
White	Black	2.65696e+09	COG0147	Anthranilate/para-aminobenzoate synthases component I
White	Black	4.97902e+08	COG0148	Enolase
White	Black	0.00015064017506057	COG0149	Triosephosphate isomerase
White	Black	7.8367e+09	COG0150	Phosphoribosylaminoimidazole (AIR) synthetase
White	Black	1.79649e+09	COG0151	Phosphoribosylamine-glycine ligase
White	Black	1.79649e+09	COG0152	Phosphoribosylaminoimidazole-succinocarboxamide synthase
White	Black	5.54371e+09	COG0154	Asp-tRNAAsn/Glu-tRNAGln amidotransferase A subunit or related amidase
White	Black	6.5574e+07	COG0155	Sulfite reductase, beta subunit (hemoprotein)
White	Black	0.00330605303409945	COG0156	7-keto-8-aminopelargonate synthetase or related enzyme
White	Black	7.8367e+09	COG0157	Nicotinate-nucleotide pyrophosphorylase
White	Black	0.00497304966950676	COG0158	Fructose-1,6-bisphosphatase
White	Black	0.00105819312490706	COG0159	Tryptophan synthase alpha chain
White	Black	7.78777e+08	COG0162	Tyrosyl-tRNA synthetase
White	Black	7.78777e+08	COG0164	Ribonuclease HII
White	Black	0.00134873242460145	COG0166	Glucose-6-phosphate isomerase
White	Black	0.000109328350792589	COG0168	Trk-type K+ transport system, membrane component
White	Black	0.010493138067793	COG0170	Dolichol kinase
White	Black	1.19387e+09	COG0171	NH3-dependent NAD+ synthetase
White	Black	7.78777e+08	COG0172	Seryl-tRNA synthetase
White	Black	1.19387e+09	COG0173	Aspartyl-tRNA synthetase
White	Black	6.5574e+07	COG0174	Glutamine synthetase
White	Black	0.00105819312490706	COG0175	3'-phosphoadenosine 5'-phosphosulfate sulfotransferase (PAPS reductase)/FAD synthetase or related enzyme
White	Black	0.000205148952382263	COG0176	Transaldolase
White	Black	1.79649e+09	COG0177	Endonuclease III
White	Black	5.54371e+09	COG0178	Excinuclease UvrABC ATPase subunit
White	Black	0.0040673827401398	COG0179	2-keto-4-pentenoate hydratase/2-oxohepta-3-ene-1,7-dioic acid hydratase (catechol pathway)
White	Black	1.19387e+09	COG0180	Tryptophanyl-tRNA synthetase
White	Black	7.78777e+08	COG0181	Porphobilinogen deaminase
White	Black	0.000635529599010135	COG0182	Methylthioribose-1-phosphate isomerase (methionine salvage pathway), a paralog of eIF-2B alpha subunit
White	Black	1.79649e+09	COG0184	Ribosomal protein S15P/S13E
White	Black	6.5574e+07	COG0185	Ribosomal protein S19
White	Black	3.86684e+09	COG0186	Ribosomal protein S17
White	Black	0.0104931380677929	COG0188	DNA gyrase/topoisomerase IV, subunit A
White	Black	5.54371e+09	COG0189	Glutathione synthase/RimK-type ligase, ATP-grasp superfamily
White	Black	7.78777e+08	COG0190	5,10-methylene-tetrahydrofolate dehydrogenase/Methenyl tetrahydrofolate cyclohydrolase
White	Black	1.19387e+09	COG0192	S-adenosylmethionine synthetase
White	Black	0.00266989276316606	COG0193	Peptidyl-tRNA hydrolase
White	Black	0.0124793814466504	COG0194	Guanylate kinase
White	Black	7.78777e+08	COG0195	Transcription antitermination factor NusA, contains S1 and KH domains
White	Black	0.000205148952382263	COG0196	FAD synthase
White	Black	0.0021416371355097	COG0197	Ribosomal protein L16/L10AE
White	Black	0.00266989276316606	COG0198	Ribosomal protein L24
White	Black	1.90296e+08	COG0200	Ribosomal protein L15
White	Black	2.65696e+09	COG0201	Preprotein translocase subunit SecY
White	Black	1.19387e+09	COG0202	DNA-directed RNA polymerase, alpha subunit/40 kD subunit
White	Black	4.97902e+08	COG0203	Ribosomal protein L17
White	Black	2.65696e+09	COG0204	1-acyl-sn-glycerol-3-phosphate acyltransferase
White	Black	0.0484253159358375	COG0205	6-phosphofructokinase
White	Black	0.00730404980438805	COG0206	Cell division GTPase FtsZ
White	Black	0.00330605303409945	COG0207	Thymidylate synthase
White	Black	1.19387e+09	COG0208	Ribonucleotide reductase beta subunit, ferritin-like domain
White	Black	7.78777e+08	COG0211	Ribosomal protein L27
White	Black	0.0124793814466504	COG0212	5-formyltetrahydrofolate cyclo-ligase
White	Black	0.0237990524800024	COG0215	Cysteinyl-tRNA synthetase
White	Black	7.78777e+08	COG0216	Protein chain release factor A
White	Black	0.00604420505738411	COG0217	Transcriptional and/or translational regulatory protein YebC/TACO1
White	Black	1.13299e+08	COG0218	GTP-binding protein EngB required for normal cell division
White	Black	5.54371e+09	COG0219	tRNA(Leu) C34 or U34 (ribose-2'-O)-methylase TrmL, contains SPOUT domain
White	Black	5.54371e+09	COG0220	tRNA G46 methylase TrmB
White	Black	2.65696e+09	COG0221	Inorganic pyrophosphatase
White	Black	7.78777e+08	COG0222	Ribosomal protein L7/L12
White	Black	0.000635529599010135	COG0223	Methionyl-tRNA formyltransferase
White	Black	0.0124793814466504	COG0224	FoF1-type ATP synthase, gamma subunit
White	Black	0.00266989276316606	COG0226	ABC-type phosphate transport system, periplasmic component
White	Black	7.78777e+08	COG0228	Ribosomal protein S16
White	Black	7.8367e+09	COG0229	Peptide methionine sulfoxide reductase MsrB
White	Black	1.19387e+09	COG0230	Ribosomal protein L34
White	Black	7.78777e+08	COG0231	Translation elongation factor P (EF-P)/translation initiation factor 5A (eIF-5A)
White	Black	0.0320042413753595	COG0232	dGTP triphosphohydrolase
White	Black	7.78777e+08	COG0233	Ribosome recycling factor
White	Black	1.19387e+09	COG0237	Dephospho-CoA kinase
White	Black	0.000205148952382263	COG0238	Ribosomal protein S18
White	Black	0.000150640175060569	COG0239	Fluoride ion exporter CrcB/FEX, affects chromosome condensation
White	Black	3.86684e+09	COG0240	Glycerol-3-phosphate dehydrogenase
White	Black	7.78777e+08	COG0244	Ribosomal protein L10
White	Black	0.00406738274013979	COG0245	2C-methyl-D-erythritol 2,4-cyclodiphosphate synthase
White	Black	6.5574e+07	COG0249	DNA mismatch repair ATPase MutS
White	Black	5.54371e+09	COG0250	Transcription antitermination factor NusG
White	Black	0.00134873242460145	COG0251	Enamine deaminase RidA, house cleaning of reactive enamine intermediates, YjgF/YER057c/UK114 family
White	Black	0.0423443248291536	COG0253	Diaminopimelate epimerase
White	Black	0.000368300493280749	COG0254	Ribosomal protein L31
White	Black	0.000823555294039658	COG0255	Ribosomal protein L29
White	Black	3.86684e+09	COG0256	Ribosomal protein L18
White	Black	0.00497304966950676	COG0257	Ribosomal protein L36
White	Black	0.00730404980438805	COG0258	5'-3' exonuclease
White	Black	7.8367e+09	COG0259	Pyridoxine/pyridoxamine 5'-phosphate oxidase
White	Black	0.000150640175060569	COG0260	Leucyl aminopeptidase
White	Black	7.78777e+08	COG0261	Ribosomal protein L21
White	Black	0.00105819312490706	COG0262	Dihydrofolate reductase
White	Black	0.0237990524800024	COG0263	Glutamate 5-kinase
White	Black	0.00497304966950678	COG0264	Translation elongation factor EF-Ts
White	Black	0.0320042413753595	COG0265	Periplasmic serine protease, S1-C subfamily, contain C-terminal PDZ domain
White	Black	6.5574e+07	COG0266	Formamidopyrimidine-DNA glycosylase
White	Black	7.78777e+08	COG0268	Ribosomal protein S20
White	Black	0.0320042413753595	COG0270	Site-specific DNA-cytosine methylase
White	Black	7.8367e+09	COG0271	Stress-induced morphogen (activity unknown)
White	Black	1.19387e+09	COG0272	NAD-dependent DNA ligase
White	Black	0.0203913759930903	COG0274	Deoxyribose-phosphate aldolase
White	Black	7.78777e+08	COG0275	16S rRNA C1402 N4-methylase RsmH
White	Black	1.79649e+09	COG0276	Protoheme ferro-lyase (ferrochelatase)
White	Black	1.19387e+09	COG0277	FAD/FMN-containing dehydrogenase
White	Black	3.86684e+09	COG0278	Glutaredoxin-related protein
White	Black	0.000823555294039658	COG0280	Phosphotransacetylase
White	Black	4.97902e+08	COG0281	Malic enzyme
White	Black	0.00497304966950678	COG0283	Cytidylate kinase
White	Black	0.000368300493280749	COG0284	Orotidine-5'-phosphate decarboxylase
White	Black	2.65696e+09	COG0285	Folylpolyglutamate synthase/Dihydropteroate synthase
White	Black	1.99403e+06	COG0288	Carbonic anhydrase
White	Black	0.00330605303409945	COG0289	Dihydrodipicolinate reductase
White	Black	7.78777e+08	COG0290	Translation initiation factor IF-3
White	Black	7.78777e+08	COG0291	Ribosomal protein L35
White	Black	7.78777e+08	COG0292	Ribosomal protein L20
White	Black	0.00134873242460145	COG0293	23S rRNA U2552 (ribose-2'-O)-methylase RlmE/FtsJ
White	Black	0.00406738274013979	COG0294	Dihydropteroate synthase
White	Black	7.78777e+08	COG0295	Cytidine deaminase
White	Black	0.0147683098910045	COG0296	1,4-alpha-glucan branching enzyme
White	Black	0.00330605303409945	COG0297	Glycogen synthase
White	Black	0.0276562760755425	COG0298	Hydrogenase maturation factor
White	Black	5.54371e+09	COG0300	Short-chain dehydrogenase
White	Black	0.0021416371355097	COG0302	GTP cyclohydrolase I
White	Black	1.99403e+06	COG0303	Molybdopterin biosynthesis enzyme
White	Black	1.19387e+09	COG0305	Replicative DNA helicase
White	Black	2.65696e+09	COG0306	Phosphate/sulfate permease
White	Black	0.0320042413753595	COG0307	Riboflavin synthase alpha chain
White	Black	4.97902e+08	COG0308	Aminopeptidase N
White	Black	0.000823555294039658	COG0309	Hydrogenase maturation factor
White	Black	1.99403e+06	COG0314	Molybdopterin synthase catalytic subunit
White	Black	0.000150640175060569	COG0315	Molybdenum cofactor biosynthesis enzyme
White	Black	7.78777e+08	COG0316	Fe-S cluster assembly iron-binding protein IscA
White	Black	0.00497304966950678	COG0317	(p)ppGpp synthase/hydrolase, HD superfamily
White	Black	1.90296e+07	COG0318	Acyl-CoA synthetase (AMP-forming)/AMP-acid ligase II
White	Black	0.00015064017506057	COG0319	ssRNA-specific RNase YbeY, 16S rRNA maturation enzyme
White	Black	5.54371e+09	COG0320	Lipoate synthase
White	Black	1.79649e+09	COG0321	Lipoate-protein ligase B
White	Black	7.78777e+08	COG0322	Excinuclease UvrABC, nuclease subunit
White	Black	3.67886e+07	COG0323	DNA mismatch repair ATPase MutL
White	Black	3.86684e+09	COG0324	tRNA A37 N6-isopentenylltransferase MiaA
White	Black	7.78777e+08	COG0325	Uncharacterized pyridoxal phosphate-containing protein, affects Ilv metabolism, UPF0001 family
White	Black	1.13299e+08	COG0326	Molecular chaperone, HSP90 family
White	Black	0.00266989276316606	COG0327	Putative GTP cyclohydrolase 1 type 2, NIF3 family
White	Black	0.0147683098910045	COG0328	Ribonuclease HI
White	Black	0.00730404980438805	COG0329	Dihydrodipicolinate synthase/N-acetylneuraminate lyase
White	Black	0.00604420505738412	COG0330	Regulator of protease activity HflC, stomatin/prohibitin superfamily
White	Black	0.00406738274013979	COG0331	Malonyl CoA-acyl carrier protein transacylase
White	Black	3.67886e+07	COG0333	Ribosomal protein L32
White	Black	3.11476e+08	COG0334	Glutamate dehydrogenase/leucine dehydrogenase
White	Black	4.97902e+08	COG0335	Ribosomal protein L19
White	Black	7.78777e+08	COG0336	tRNA G37 N-methylase TrmD
White	Black	0.00015064017506057	COG0337	3-dehydroquinate synthetase
White	Black	0.010493138067793	COG0338	Site-specific DNA-adenine methylase
White	Black	0.00330605303409945	COG0340	Biotin-(acetyl-CoA carboxylase) ligase
White	Black	0.0173937063941558	COG0341	Preprotein translocase subunit SecF
White	Black	0.00105819312490706	COG0342	Preprotein translocase subunit SecD
White	Black	3.11476e+08	COG0343	Queuine/archaeosine tRNA-ribosyltransferase
White	Black	7.8367e+09	COG0345	Pyrroline-5-carboxylate reductase
White	Black	0.00170583206658748	COG0346	Catechol 2,3-dioxygenase or other lactoylglutathione lyase family enzyme
White	Black	0.0320042413753595	COG0347	Nitrogen regulatory protein PII
White	Black	0.00170583206658748	COG0348	Polyferredoxin
White	Black	3.67886e+07	COG0349	Ribonuclease D
White	Black	0.00497304966950678	COG0352	Thiamine monophosphate synthase
White	Black	7.78777e+08	COG0353	Recombinational DNA repair protein RecR
White	Black	1.90296e+07	COG0354	Folate-binding Fe-S cluster repair protein YgfZ, possible role in tRNA modification
White	Black	0.0021416371355097	COG0356	FoF1-type ATP synthase, membrane subunit a
White	Black	0.000368300493280749	COG0357	16S rRNA G527 N7-methylase RsmG (former glucose-inhibited division protein B)
White	Black	1.99403e+06	COG0358	DNA primase (bacterial type)
White	Black	7.78777e+08	COG0359	Ribosomal protein L9
White	Black	7.78777e+08	COG0360	Ribosomal protein S6
White	Black	1.19387e+09	COG0361	Translation initiation factor IF-1
White	Black	1.90296e+07	COG0362	6-phosphogluconate dehydrogenase
White	Black	0.00105819312490706	COG0363	6-phosphogluconolactonase/Glucosamine-6-phosphate isomerase/deaminase
White	Black	1.90296e+07	COG0364	Glucose-6-phosphate 1-dehydrogenase
White	Black	0.0423443248291537	COG0368	Cobalamin synthase
White	Black	0.0484253159358374	COG0369	Sulfite reductase, alpha subunit (flavoprotein)
White	Black	0.000823555294039658	COG0372	Citrate synthase
White	Black	3.11476e+08	COG0373	Glutamyl-tRNA reductase
White	Black	0.0203913759930903	COG0374	Ni,Fe-hydrogenase I large subunit
White	Black	0.0147683098910045	COG0375	Zn finger protein HypA/HybF (possibly regulating hydrogenase expression)
White	Black	0.00105819312490705	COG0377	NADH:ubiquinone oxidoreductase 20 kD subunit (chhain B) or related Fe-S oxidoreductase
White	Black	1.79649e+09	COG0379	Quinolinate synthase
White	Black	1.99403e+06	COG0380	Trehalose-6-phosphate synthase
White	Black	0.00497304966950678	COG0381	UDP-N-acetylglucosamine 2-epimerase
White	Black	0.0237990524800024	COG0385	Predicted Na+-dependent transporter
White	Black	1.79649e+09	COG0386	Glutathione peroxidase, house-cleaning role in reducing lipid peroxides
White	Black	0.000823555294039658	COG0388	Predicted amidohydrolase
White	Black	5.54371e+09	COG0392	Uncharacterized membrane protein YbhN, UPF0104 family
White	Black	0.00330605303409945	COG0395	ABC-type glycerol-3-phosphate transport system, permease component
White	Black	0.00406738274013979	COG0396	Fe-S cluster assembly ATPase SufC
White	Black	0.000109328350792589	COG0397	Uncharacterized conserved protein YdiU, UPF0061 family
White	Black	3.11476e+08	COG0399	dTDP-4-amino-4,6-dideoxygalactose transaminase
White	Black	0.00105819312490706	COG0400	Predicted esterase
White	Black	0.0203913759930903	COG0402	Cytosine/adenosine deaminase or related metal-dependent hydrolase
White	Black	0.00015064017506057	COG0403	Glycine cleavage system protein P (pyridoxal-binding), N-terminal domain
White	Black	0.0276562760755426	COG0405	Gamma-glutamyltranspeptidase
White	Black	0.00330605303409945	COG0406	Broad specificity phosphatase PhoE
White	Black	0.00604420505738412	COG0407	Uroporphyrinogen-III decarboxylase
White	Black	0.00604420505738412	COG0408	Coproporphyrinogen III oxidase
White	Black	0.00877788408961301	COG0409	Hydrogenase maturation factor
White	Black	0.0203913759930903	COG0411	ABC-type branched-chain amino acid transport system, ATPase component
White	Black	0.0173937063941558	COG0412	Dienelactone hydrolase
White	Black	0.000368300493280749	COG0415	Deoxyribodipyrimidine photolyase
White	Black	5.54371e+09	COG0418	Dihydroorotase
White	Black	0.0276562760755425	COG0419	DNA repair exonuclease SbcCD ATPase subunit
White	Black	0.00015064017506057	COG0422	Thiamine biosynthesis protein ThiC
White	Black	0.0021416371355097	COG0423	Glycyl-tRNA synthetase (class II)
White	Black	1.19387e+09	COG0426	Flavorubredoxin
White	Black	0.000205148952382263	COG0428	Zinc transporter ZupT
White	Black	0.0124793814466504	COG0429	Predicted hydrolase of the alpha/beta-hydrolase fold
White	Black	0.000368300493280749	COG0431	NAD(P)H-dependent FMN reductase
White	Black	0.00497304966950678	COG0432	Thiamin phosphate synthase YjbQ, UPF0047 family
White	Black	0.000368300493280749	COG0433	Archaeal DNA helicase HerA or a related bacterial ATPase, contains HAS-barrel and ATPase domains
White	Black	0.0455230959711419	COG0434	Predicted TIM-barrel enzyme
White	Black	0.000635529599010133	COG0435	Glutathionyl-hydroquinone reductase
White	Black	0.00330605303409945	COG0436	Aspartate/methionine/tyrosine aminotransferase
White	Black	7.78777e+08	COG0441	Threonyl-tRNA synthetase
White	Black	3.67886e+07	COG0442	Prolyl-tRNA synthetase
White	Black	0.0124793814466504	COG0443	Molecular chaperone DnaK (HSP70)
White	Black	0.0173937063941558	COG0444	ABC-type dipeptide/oligopeptide/nickel transport system, ATPase component
White	Black	0.000109328350792589	COG0445	tRNA U34 5-carboxymethylaminomethyl modifying enzyme MnmG/GidA
White	Black	0.00604420505738411	COG0446	NADPH-dependent 2,4-dienoyl-CoA reductase, sulfur reductase, or a related oxidoreductase
White	Black	0.00330605303409945	COG0450	Alkyl hydroperoxide reductase subunit AhpC (peroxiredoxin)
White	Black	0.00015064017506057	COG0451	Nucleoside-diphosphate-sugar epimerase
White	Black	0.0276562760755425	COG0452	Phosphopantothenoylcysteine synthetase/decarboxylase
White	Black	0.00604420505738412	COG0456	Ribosomal protein S18 acetylase RimI and related acetyltransferases
White	Black	0.000486078685415616	COG0458	Carbamoylphosphate synthase large subunit
White	Black	0.0320042413753595	COG0459	Chaperonin GroEL (HSP60 family)
White	Black	0.0147683098910045	COG0460	Homoserine dehydrogenase
White	Black	1.19387e+09	COG0461	Orotate phosphoribosyltransferase
White	Black	0.000823555294039658	COG0462	Phosphoribosylpyrophosphate synthetase
White	Black	4.97902e+08	COG0463	Glycosyltransferase involved in cell wall bisynthesis
White	Black	0.000368300493280749	COG0464	AAA+-type ATPase, SpoVK/Ycf46/Vps4 family
White	Black	1.19387e+09	COG0465	ATP-dependent Zn proteases
White	Black	4.97902e+08	COG0466	ATP-dependent Lon protease, bacterial type
White	Black	1.68773e+08	COG0467	RecA-superfamily ATPase, KaiC/GvpD/RAD55 family
White	Black	0.0320042413753595	COG0468	RecA/RadA recombinase
White	Black	0.00170583206658748	COG0469	Pyruvate kinase
White	Black	0.00170583206658748	COG0475	Kef-type K+ transport system, membrane component KefB
White	Black	0.000276314027212098	COG0476	Molybdopterin or thiamine biosynthesis adenylyltransferase
White	Black	0.0173937063941558	COG0479	Succinate dehydrogenase/fumarate reductase, Fe-S protein subunit
White	Black	7.78777e+08	COG0480	Translation elongation factor EF-G, a GTPase
White	Black	0.000635529599010135	COG0481	Translation elongation factor EF-4, membrane-bound GTPase
White	Black	0.000635529599010135	COG0482	tRNA U34 2-thiouridine synthase MnmA/TrmU, contains the PP-loop ATPase domain
White	Black	1.79649e+09	COG0483	Archaeal fructose-1,6-bisphosphatase or related enzyme of inositol monophosphatase family
White	Black	0.000150640175060569	COG0484	DnaJ-class molecular chaperone with C-terminal Zn finger domain
White	Black	6.5574e+07	COG0486	tRNA U34 5-carboxymethylaminomethyl modifying GTPase MnmE/TrmE
White	Black	0.0124793814466504	COG0488	ATPase components of ABC transporters with duplicated ATPase domains
White	Black	0.0423443248291537	COG0489	Chromosome partitioning ATPase, Mrp family, contains Fe-S cluster
White	Black	0.0040673827401398	COG0491	Glyoxylase or a related metal-dependent hydrolase, beta-lactamase superfamily II
White	Black	6.5574e+07	COG0492	Thioredoxin reductase
White	Black	0.000205148952382263	COG0493	NADPH-dependent glutamate synthase beta chain or related oxidoreductase
White	Black	3.11476e+08	COG0494	8-oxo-dGTP pyrophosphatase MutT and related house-cleaning NTP pyrophosphohydrolases, NUDIX family
White	Black	0.00266989276316606	COG0495	Leucyl-tRNA synthetase
White	Black	0.000109328350792589	COG0496	Broad specificity polyphosphatase and 5'/3'-nucleotidase SurE
White	Black	7.78777e+08	COG0497	DNA repair ATPase RecN
White	Black	0.010493138067793	COG0498	Threonine synthase
White	Black	2.65696e+09	COG0501	Zn-dependent protease with chaperone function
White	Black	1.13299e+08	COG0503	Adenine/guanine phosphoribosyltransferase or related PRPP-binding protein
White	Black	0.000368300493280749	COG0505	Carbamoylphosphate synthase small subunit
White	Black	4.97902e+08	COG0506	Proline dehydrogenase
White	Black	0.00105819312490706	COG0507	ATP-dependent exoDNAse (exonuclease V), alpha subunit, helicase superfamily I
White	Black	1.79649e+09	COG0508	Pyruvate/2-oxoglutarate dehydrogenase complex, dihydrolipoamide acyltransferase (E2) component
White	Black	0.0276562760755426	COG0509	Glycine cleavage system H protein (lipoate-binding)
White	Black	0.0320042413753595	COG0514	Superfamily II DNA helicase RecQ
White	Black	1.99403e+06	COG0515	Serine/threonine protein kinase
White	Black	1.90296e+07	COG0516	IMP dehydrogenase/GMP reductase
White	Black	0.0147683098910045	COG0517	CBS domain
White	Black	4.97902e+08	COG0518	GMP synthase - Glutamine amidotransferase domain
White	Black	0.000205148952382263	COG0519	GMP synthase, PP-ATPase domain/subunit
White	Black	0.000276314027212098	COG0520	Selenocysteine lyase/Cysteine desulfurase
White	Black	4.97902e+08	COG0521	Molybdopterin biosynthesis enzyme MoaB
White	Black	7.78777e+08	COG0522	Ribosomal protein S4 or related protein
White	Black	3.86684e+09	COG0523	GTPase, G3E family
White	Black	1.19387e+09	COG0525	Valyl-tRNA synthetase
White	Black	0.00604420505738411	COG0527	Aspartokinase
White	Black	7.78777e+08	COG0528	Uridylate kinase
White	Black	0.00134873242460145	COG0529	Adenylylsulfate kinase or related kinase
White	Black	0.000486078685415616	COG0530	Ca2+/Na+ antiporter
White	Black	0.00497304966950676	COG0531	Amino acid transporter
White	Black	1.19387e+09	COG0532	Translation initiation factor IF-2, a GTPase
White	Black	0.00266989276316606	COG0533	tRNA A37 threonylcarbamoyltransferase TsaD
White	Black	7.78777e+08	COG0534	Na+-driven multidrug efflux pump
White	Black	1.19387e+09	COG0535	Radical SAM superfamily enzyme, MoaA/NifB/PqqE/SkfB family
White	Black	7.78777e+08	COG0536	GTPase involved in cell partioning and DNA repair
White	Black	0.00134873242460145	COG0537	Diadenosine tetraphosphate (Ap4A) hydrolase or other HIT family hydrolase
White	Black	0.0040673827401398	COG0539	Ribosomal protein S1
White	Black	0.00134873242460145	COG0540	Aspartate carbamoyltransferase, catalytic chain
White	Black	7.78777e+08	COG0541	Signal recognition particle GTPase
White	Black	0.010493138067793	COG0542	ATP-dependent Clp protease ATP-binding subunit ClpA
White	Black	3.11476e+08	COG0543	NAD(P)H-flavin reductase
White	Black	1.90296e+08	COG0544	FKBP-type peptidyl-prolyl cis-trans isomerase (trigger factor)
White	Black	0.000635529599010135	COG0545	FKBP-type peptidyl-prolyl cis-trans isomerase
White	Black	0.00170583206658748	COG0546	Phosphoglycolate phosphatase, HAD superfamily
White	Black	0.000276314027212098	COG0547	Anthranilate phosphoribosyltransferase
White	Black	0.00730404980438805	COG0548	Acetylglutamate kinase
White	Black	4.97902e+08	COG0550	DNA topoisomerase IA
White	Black	0.0173937063941558	COG0551	ssDNA-binding Zn-finger and Zn-ribbon domains of topoisomerase 1
White	Black	7.78777e+08	COG0552	Signal recognition particle GTPase
White	Black	0.0237990524800025	COG0553	Superfamily II DNA or RNA helicase, SNF2 family
White	Black	3.86684e+09	COG0554	Glycerol kinase
White	Black	5.54371e+09	COG0555	ABC-type sulfate transport system, permease component
White	Black	7.78777e+08	COG0556	Excinuclease UvrABC helicase subunit UvrB
White	Black	3.11476e+08	COG0558	Phosphatidylglycerophosphate synthase
White	Black	0.00330605303409945	COG0560	Phosphoserine phosphatase
White	Black	3.67886e+07	COG0564	Pseudouridylate synthase, 23S rRNA- or tRNA-specific
White	Black	0.00730404980438805	COG0565	tRNA C32,U32 (ribose-2'-O)-methylase TrmJ or a related methyltransferase
White	Black	4.97902e+08	COG0566	tRNA G18 (ribose-2'-O)-methylase SpoU
White	Black	1.19387e+09	COG0567	2-oxoglutarate dehydrogenase complex, dehydrogenase (E1) component, and related enzymes
White	Black	0.000276314027212098	COG0568	DNA-directed RNA polymerase, sigma subunit (sigma70/sigma32)
White	Black	7.78777e+08	COG0571	dsRNA-specific ribonuclease
White	Black	1.90296e+08	COG0572	Uridine kinase
White	Black	2.65696e+09	COG0574	Phosphoenolpyruvate synthase/pyruvate phosphate dikinase
White	Black	0.000368300493280749	COG0575	CDP-diglyceride synthetase
White	Black	4.97902e+08	COG0576	Molecular chaperone GrpE (heat shock protein)
White	Black	0.0320042413753595	COG0577	ABC-type antimicrobial peptide transport system, permease component
White	Black	1.90296e+07	COG0578	Glycerol-3-phosphate dehydrogenase
White	Black	0.000823555294039658	COG0580	Glycerol uptake facilitator and related aquaporins (Major Intrinsic Protein Family)
White	Black	5.54371e+09	COG0582	Integrase
White	Black	1.19387e+09	COG0583	DNA-binding transcriptional regulator, LysR family
White	Black	0.000368300493280749	COG0584	Glycerophosphoryl diester phosphodiesterase
White	Black	0.000205148952382263	COG0587	DNA polymerase III, alpha subunit
White	Black	2.65696e+09	COG0588	Phosphoglycerate mutase (BPG-dependent)
White	Black	0.00134873242460145	COG0589	Nucleotide-binding universal stress protein, UspA family
White	Black	0.0368856152565155	COG0590	tRNA(Arg) A34 adenosine deaminase TadA
White	Black	0.000109328350792589	COG0592	DNA polymerase III sliding clamp (beta) subunit, PCNA homolog
White	Black	0.0320042413753595	COG0593	Chromosomal replication initiation ATPase DnaA
White	Black	3.86684e+09	COG0596	Pimeloyl-ACP methyl ester carboxylesterase
White	Black	0.00015064017506057	COG0597	Lipoprotein signal peptidase
White	Black	1.90296e+08	COG0598	Mg2+ and Co2+ transporter CorA
White	Black	4.97902e+08	COG0599	Uncharacterized conserved protein YurZ, alkylhydroperoxidase/carboxymuconolactone decarboxylase family
White	Black	0.000276314027212098	COG0600	ABC-type nitrate/sulfonate/bicarbonate transport system, permease component
White	Black	0.010493138067793	COG0602	Organic radical activating enzyme
White	Black	0.0320042413753595	COG0603	7-cyano-7-deazaguanine synthase (queuosine biosynthesis)
White	Black	4.97902e+08	COG0604	NADPH:quinone reductase or related Zn-dependent oxidoreductase
White	Black	0.000109328350792589	COG0605	Superoxide dismutase
White	Black	0.000486078685415616	COG0606	Predicted ATPase with chaperone activity
White	Black	0.0484253159358374	COG0607	Rhodanese-related sulfurtransferase
White	Black	0.0021416371355097	COG0608	Single-stranded DNA-specific exonuclease, DHH superfamily, may be involved in archaeal DNA replication intiation
White	Black	0.00330605303409945	COG0610	Type I site-specific restriction-modification system, R (restriction) subunit and related helicases ...
White	Black	0.0124793814466504	COG0611	Thiamine monophosphate kinase
White	Black	7.8367e+09	COG0612	Predicted Zn-dependent peptidase
White	Black	0.0320042413753595	COG0614	ABC-type Fe3+-hydroxamate transport system, periplasmic component
White	Black	0.0124793814466504	COG0617	tRNA nucleotidyltransferase/poly(A) polymerase
White	Black	1.13299e+08	COG0618	nanoRNase/pAp phosphatase, hydrolyzes c-di-AMP and oligoRNAs
White	Black	0.000486078685415618	COG0620	Methionine synthase II (cobalamin-independent)
White	Black	7.78777e+08	COG0621	tRNA A37 methylthiotransferase MiaB
White	Black	4.97902e+08	COG0622	Predicted phosphodiesterase
White	Black	0.000368300493280749	COG0623	Enoyl-[acyl-carrier-protein] reductase (NADH)
White	Black	0.00266989276316606	COG0624	Acetylornithine deacetylase/Succinyl-diaminopimelate desuccinylase or related deacylase
White	Black	0.000150640175060569	COG0625	Glutathione S-transferase
White	Black	1.90296e+07	COG0626	Cystathionine beta-lyase/cystathionine gamma-synthase
White	Black	7.78777e+08	COG0627	S-formylglutathione hydrolase FrmB
White	Black	0.000823555294039658	COG0631	Serine/threonine protein phosphatase PrpC
White	Black	2.65696e+09	COG0632	Holliday junction resolvasome RuvABC DNA-binding subunit
White	Black	0.000205148952382263	COG0633	Ferredoxin
White	Black	5.54371e+09	COG0635	Coproporphyrinogen III oxidase or related Fe-S oxidoreductase
White	Black	1.99403e+06	COG0638	20S proteasome, alpha and beta subunits
White	Black	1.99403e+06	COG0640	DNA-binding transcriptional regulator, ArsR family
White	Black	4.97902e+08	COG0641	Sulfatase maturation enzyme AslB, radical SAM superfamily
White	Black	0.0021416371355097	COG0643	Chemotaxis protein histidine kinase CheA
White	Black	2.65696e+09	COG0644	Dehydrogenase (flavoprotein)
White	Black	2.65696e+09	COG0647	Ribonucleotide monophosphatase NagD, HAD superfamily
White	Black	0.00105819312490705	COG0649	NADH:ubiquinone oxidoreductase 49 kD subunit (chain D)
White	Black	0.0237990524800024	COG0652	Peptidyl-prolyl cis-trans isomerase (rotamase) - cyclophilin family
White	Black	0.000486078685415618	COG0654	2-polyprenyl-6-methoxyphenol hydroxylase and related FAD-dependent oxidoreductases
White	Black	0.0484253159358375	COG0655	Multimeric flavodoxin WrbA
White	Black	0.000486078685415618	COG0656	Aldo/keto reductase, related to diketogulonate reductase
White	Black	0.00134873242460145	COG0658	Predicted membrane metal-binding protein
White	Black	0.0173937063941558	COG0659	Sulfate permease or related transporter, MFS superfamily
White	Black	0.000276314027212098	COG0661	Predicted unusual protein kinase regulating ubiquinone biosynthesis, AarF/ABC1/UbiB family
White	Black	1.90296e+08	COG0664	cAMP-binding domain of CRP or a regulatory subunit of cAMP-dependent protein kinases
White	Black	0.000368300493280749	COG0665	Glycine/D-amino acid oxidase (deaminating)
White	Black	3.67886e+07	COG0667	Predicted oxidoreductase (related to aryl-alcohol dehydrogenase)
White	Black	2.65696e+09	COG0669	Phosphopantetheine adenylyltransferase
White	Black	0.0368856152565155	COG0671	Membrane-associated phospholipid phosphatase
White	Black	0.00730404980438805	COG0672	High-affinity Fe2+/Pb2+ permease
White	Black	5.54371e+09	COG0674	Pyruvate:ferredoxin oxidoreductase or related 2-oxoacid:ferredoxin oxidoreductase, alpha subunit
White	Black	1.99403e+06	COG0676	D-hexose-6-phosphate mutarotase
White	Black	7.8367e+09	COG0678	Peroxiredoxin
White	Black	0.0368856152565155	COG0679	Predicted permease
White	Black	0.00406738274013979	COG0680	Ni,Fe-hydrogenase maturation factor
White	Black	0.0276562760755425	COG0682	Prolipoprotein diacylglyceryltransferase
White	Black	0.00497304966950678	COG0683	ABC-type branched-chain amino acid transport system, periplasmic component
White	Black	0.00134873242460145	COG0684	Regulator of RNase E activity RraA
White	Black	1.99403e+06	COG0685	5,10-methylenetetrahydrofolate reductase
White	Black	4.97902e+08	COG0689	Ribonuclease PH
White	Black	0.000823555294039658	COG0691	tmRNA-binding protein
White	Black	1.99403e+06	COG0693	Putative intracellular protease/amidase
White	Black	0.00330605303409945	COG0695	Glutaredoxin
White	Black	4.97902e+08	COG0696	Phosphoglycerate mutase (BPG-independent, AlkP superfamily)
White	Black	0.0021416371355097	COG0697	Permease of the drug/metabolite transporter (DMT) superfamily
White	Black	0.00266989276316606	COG0698	Ribose 5-phosphate isomerase RpiB
White	Black	0.00604420505738411	COG0700	Spore maturation protein SpmB (function unknown)
White	Black	0.00406738274013979	COG0701	Uncharacterized membrane protein YraQ, UPF0718 family
White	Black	6.5574e+07	COG0702	Uncharacterized conserved protein YbjT, contains NAD(P)-binding and DUF2867 domains
White	Black	0.00406738274013979	COG0703	Shikimate kinase
White	Black	0.00170583206658748	COG0705	Membrane associated serine protease, rhomboid family
White	Black	4.97902e+08	COG0707	UDP-N-acetylglucosamine:LPS N-acetylglucosamine transferase
White	Black	0.000150640175060569	COG0708	Exonuclease III
White	Black	0.00730404980438805	COG0710	3-dehydroquinate dehydratase
White	Black	0.000486078685415616	COG0711	FoF1-type ATP synthase, membrane subunit b or b'
White	Black	0.00497304966950678	COG0712	FoF1-type ATP synthase, delta subunit
White	Black	0.00105819312490705	COG0713	NADH:ubiquinone oxidoreductase subunit 11 or 4L (chain K)
White	Black	0.0124793814466504	COG0714	MoxR-like ATPase
White	Black	3.86684e+09	COG0716	Flavodoxin
White	Black	1.19387e+09	COG0717	Deoxycytidine triphosphate deaminase
White	Black	0.0237990524800025	COG0718	Conserved DNA-binding protein YbaB (function unknown)
White	Black	0.000486078685415616	COG0720	6-pyruvoyl-tetrahydropterin synthase
White	Black	0.000150640175060569	COG0723	Rieske Fe-S protein
White	Black	0.0021416371355097	COG0727	Fe-S-cluster containining protein
White	Black	0.000276314027212098	COG0728	Peptidoglycan biosynthesis protein MviN/MurJ, putative lipid II flippase
White	Black	0.000109328350792589	COG0729	Outer membrane translocation and assembly module TamA
White	Black	0.00214163713550969	COG0730	Uncharacterized membrane protein YfcA
White	Black	7.78777e+08	COG0731	Wyosine [tRNA(Phe)-imidazoG37] synthetase, radical SAM superfamily
White	Black	7.8367e+09	COG0735	Fe2+ or Zn2+ uptake regulation protein
White	Black	0.0237990524800025	COG0737	2',3'-cyclic-nucleotide 2'-phosphodiesterase/5'- or 3'-nucleotidase, 5'-nucleotidase family
White	Black	0.00330605303409945	COG0738	Fucose permease
White	Black	0.000276314027212098	COG0741	Soluble lytic murein transglycosylase and related regulatory proteins (some contain LysM/invasin domains)
White	Black	5.54371e+09	COG0742	16S rRNA G966 N2-methylase RsmD
White	Black	0.0276562760755425	COG0743	1-deoxy-D-xylulose 5-phosphate reductoisomerase
White	Black	0.0104931380677929	COG0744	Membrane carboxypeptidase (penicillin-binding protein)
White	Black	0.000150640175060569	COG0745	DNA-binding response regulator, OmpR family, contains REC and winged-helix (wHTH) domain
White	Black	2.65696e+09	COG0746	Molybdopterin-guanine dinucleotide biosynthesis protein A
White	Black	0.0368856152565154	COG0748	Putative heme iron utilization protein
White	Black	7.78777e+08	COG0753	Catalase
White	Black	7.8367e+09	COG0756	dUTPase
White	Black	0.00134873242460145	COG0757	3-dehydroquinate dehydratase
White	Black	0.000486078685415616	COG0758	Predicted Rossmann fold nucleotide-binding protein DprA/Smf involved in DNA uptake
White	Black	0.0124793814466504	COG0761	4-Hydroxy-3-methylbut-2-enyl diphosphate reductase IspH
White	Black	0.000635529599010135	COG0763	Lipid A disaccharide synthetase
White	Black	3.11476e+08	COG0766	UDP-N-acetylglucosamine enolpyruvyl transferase
White	Black	0.00266989276316606	COG0767	ABC-type transporter Mla maintaining outer membrane lipid asymmetry, permease component MlaE
White	Black	0.0147683098910045	COG0768	Cell division protein FtsI/penicillin-binding protein 2
White	Black	0.000205148952382263	COG0769	UDP-N-acetylmuramyl tripeptide synthase
White	Black	5.54371e+09	COG0770	UDP-N-acetylmuramyl pentapeptide synthase
White	Black	7.78777e+08	COG0771	UDP-N-acetylmuramoylalanine-D-glutamate ligase
White	Black	0.000635529599010135	COG0774	UDP-3-O-acyl-N-acetylglucosamine deacetylase
White	Black	6.5574e+07	COG0776	Bacterial nucleoid DNA-binding protein
White	Black	0.000276314027212098	COG0780	NADPH-dependent 7-cyano-7-deazaguanine reductase QueF, C-terminal domain, T-fold superfamily
White	Black	0.0104931380677929	COG0781	Transcription termination factor NusB
White	Black	0.0173937063941558	COG0782	Transcription elongation factor, GreA/GreB family
White	Black	0.0104931380677929	COG0785	Cytochrome c biogenesis protein CcdA
White	Black	0.0173937063941558	COG0786	Na+/glutamate symporter
White	Black	1.79649e+09	COG0788	Formyltetrahydrofolate hydrolase
White	Black	1.99403e+06	COG0789	DNA-binding transcriptional regulator, MerR family
White	Black	1.90296e+07	COG0791	Cell wall-associated hydrolase, NlpC family
White	Black	0.000823555294039658	COG0792	Predicted endonuclease distantly related to archaeal Holliday junction resolvase
White	Black	2.65696e+09	COG0793	C-terminal processing protease CtpA/Prc, contains a PDZ domain
White	Black	0.000276314027212098	COG0794	D-arabinose 5-phosphate isomerase GutQ
White	Black	0.0173937063941558	COG0796	Glutamate racemase
White	Black	0.00604420505738412	COG0797	Rare lipoprotein A, peptidoglycan hydrolase digesting "naked" glycans, contains C-terminal SPOR domain
White	Black	0.0276562760755425	COG0799	Ribosomal silencing factor RsfS, regulates association of 30S and 50S subunits
White	Black	0.0021416371355097	COG0801	7,8-dihydro-6-hydroxymethylpterin-pyrophosphokinase
White	Black	1.19387e+09	COG0802	tRNA A37 threonylcarbamoyladenosine biosynthesis protein TsaE
White	Black	7.8367e+09	COG0804	Urease alpha subunit
White	Black	1.19387e+09	COG0805	Sec-independent protein secretion pathway component TatC
White	Black	2.65696e+09	COG0806	Ribosomal 30S subunit maturation factor RimM, required for 16S rRNA processing
White	Black	0.0423443248291536	COG0807	GTP cyclohydrolase II
White	Black	6.5574e+07	COG0809	S-adenosylmethionine:tRNA-ribosyltransferase-isomerase (queuine synthetase)
White	Black	0.000823555294039658	COG0810	Periplasmic protein TonB, links inner and outer membranes
White	Black	1.19387e+09	COG0811	Biopolymer transport protein ExbB/TolQ
White	Black	0.00134873242460145	COG0812	UDP-N-acetylenolpyruvoylglucosamine reductase
White	Black	2.65696e+09	COG0814	Amino acid permease
White	Black	0.00604420505738412	COG0815	Apolipoprotein N-acyltransferase
White	Black	0.000276314027212098	COG0816	RNase H-fold protein, predicted Holliday junction resolvase in Firmicutes and mycoplasms, involved in anti-termination at Rho-dependent terminators
White	Black	0.00877788408961301	COG0817	Holliday junction resolvasome RuvABC endonuclease subunit
White	Black	0.0320042413753595	COG0818	Diacylglycerol kinase
White	Black	7.78777e+08	COG0820	Adenine C2-methylase RlmN of 23S rRNA A2503 and tRNA A37
White	Black	0.0173937063941558	COG0822	NifU homolog involved in Fe-S cluster formation
White	Black	0.00877788408961299	COG0823	Periplasmic component of the Tol biopolymer transport system
White	Black	1.19387e+09	COG0826	Collagenase-like protease, PrtC family
White	Black	7.78777e+08	COG0828	Ribosomal protein S21
White	Black	0.000150640175060569	COG0829	Urease accessory protein UreH
White	Black	0.000150640175060569	COG0830	Urease accessory protein UreF
White	Black	7.8367e+09	COG0831	Urease gamma subunit
White	Black	7.8367e+09	COG0832	Urease beta subunit
White	Black	3.86684e+09	COG0833	Amino acid permease
White	Black	0.000109328350792589	COG0835	Chemotaxis signal transduction protein
White	Black	0.00015064017506057	COG0836	Mannose-1-phosphate guanylyltransferase
White	Black	1.79649e+09	COG0837	Glucokinase
White	Black	0.00105819312490705	COG0838	NADH:ubiquinone oxidoreductase subunit 3 (chain A)
White	Black	0.00105819312490705	COG0839	NADH:ubiquinone oxidoreductase subunit 6 (chain J)
White	Black	0.000205148952382263	COG0840	Methyl-accepting chemotaxis protein
White	Black	0.0173937063941558	COG0841	Multidrug efflux pump subunit AcrB
White	Black	1.19387e+09	COG0843	Heme/copper-type cytochrome/quinol oxidase, subunit 1
White	Black	1.19387e+09	COG0847	DNA polymerase III, epsilon subunit or related 3'-5' exonuclease
White	Black	0.0484253159358375	COG0848	Biopolymer transport protein ExbD
White	Black	6.5574e+07	COG0849	Cell division ATPase FtsA
White	Black	0.000109328350792589	COG0853	Aspartate 1-decarboxylase
White	Black	0.0484253159358374	COG0854	Pyridoxine 5'-phosphate synthase PdxJ
White	Black	2.65696e+09	COG0855	Polyphosphate kinase
White	Black	3.11476e+08	COG0858	Ribosome-binding factor A
White	Black	0.000276314027212098	COG0860	N-acetylmuramoyl-L-alanine amidase
White	Black	2.65696e+09	COG0861	Membrane protein TerC, possibly involved in tellurium resistance
White	Black	7.78777e+08	COG0863	DNA modification methylase
White	Black	0.000486078685415616	COG0864	Metal-responsive transcriptional regulator, contains CopG/Arc/MetJ DNA-binding domain
White	Black	0.00105819312490705	COG1005	NADH:ubiquinone oxidoreductase subunit 1 (chain H)
White	Black	1.99403e+06	COG1006	Multisubunit Na+/H+ antiporter, MnhC subunit
White	Black	0.00105819312490705	COG1007	NADH:ubiquinone oxidoreductase subunit 2 (chain N)
White	Black	0.00105819312490705	COG1008	NADH:ubiquinone oxidoreductase subunit 4 (chain M)
White	Black	0.00134873242460145	COG1011	FMN phosphatase YigB, HAD superfamily
White	Black	3.11476e+08	COG1012	Acyl-CoA reductase or other NAD-dependent aldehyde dehydrogenase
White	Black	0.010493138067793	COG1013	Pyruvate:ferredoxin oxidoreductase or related 2-oxoacid:ferredoxin oxidoreductase, beta subunit
White	Black	5.54371e+09	COG1014	Pyruvate:ferredoxin oxidoreductase or related 2-oxoacid:ferredoxin oxidoreductase, gamma subunit
White	Black	0.0326048951007675	COG1017	Hemoglobin-like flavoprotein
White	Black	0.000635529599010133	COG1018	Ferredoxin-NADP reductase
White	Black	1.99403e+06	COG1020	Non-ribosomal peptide synthetase component F
White	Black	3.11476e+08	COG1021	Non-ribosomal peptide synthetase component E (peptide arylation enzyme)
White	Black	0.000635529599010135	COG1022	Long-chain acyl-CoA synthetase (AMP-forming)
White	Black	0.0040673827401398	COG1024	Enoyl-CoA hydratase/carnithine racemase
White	Black	7.8367e+09	COG1026	Zn-dependent peptidase, M16 (insulinase) family
White	Black	0.0033714362023862	COG1030	Membrane-bound serine protease (ClpP class)
White	Black	0.00330605303409945	COG1032	Radical SAM superfamily enzyme YgiQ, UPF0313 family
White	Black	0.0237990524800025	COG1033	Predicted exporter protein, RND superfamily
White	Black	5.54371e+09	COG1034	NADH dehydrogenase/NADH:ubiquinone oxidoreductase 75 kD subunit (chain G)
White	Black	9.99777e+06	COG1035	Coenzyme F420-reducing hydrogenase, beta subunit
White	Black	0.00266989276316606	COG1040	Predicted amidophosphoribosyltransferases
White	Black	5.54371e+09	COG1042	Acyl-CoA synthetase (NDP forming)
White	Black	3.11476e+08	COG1043	Acyl-[acyl carrier protein]--UDP-N-acetylglucosamine O-acyltransferase
White	Black	0.0320042413753595	COG1044	UDP-3-O-[3-hydroxymyristoyl] glucosamine N-acyltransferase
White	Black	0.000635529599010133	COG1045	Serine acetyltransferase
White	Black	0.00170583206658748	COG1047	FKBP-type peptidyl-prolyl cis-trans isomerase 2
White	Black	2.65696e+09	COG1049	Aconitase B
White	Black	0.00497304966950676	COG1051	ADP-ribose pyrophosphatase YjhB, NUDIX family
White	Black	0.00330605303409945	COG1052	Lactate dehydrogenase or related 2-hydroxyacid dehydrogenase
White	Black	0.000276314027212098	COG1053	Succinate dehydrogenase/fumarate reductase, flavoprotein subunit
White	Black	7.8367e+09	COG1054	Predicted sulfurtransferase
White	Black	0.000205148952382263	COG1055	Na+/H+ antiporter NhaD or related arsenite permease
White	Black	0.000823555294039658	COG1056	Nicotinamide mononucleotide adenylyltransferase
White	Black	0.00015064017506057	COG1057	Nicotinic acid mononucleotide adenylyltransferase
White	Black	0.0368856152565154	COG1058	Predicted nucleotide-utilizing enzyme related to molybdopterin-biosynthesis enzyme MoeA
White	Black	0.000368300493280749	COG1060	2-iminoacetate synthase ThiH (tyrosine cleavage enzyme, thamine biosynthesis)
White	Black	0.00604420505738412	COG1061	Superfamily II DNA or RNA helicase
White	Black	4.97902e+08	COG1062	Zn-dependent alcohol dehydrogenase
White	Black	4.97902e+08	COG1063	Threonine dehydrogenase or related Zn-dependent dehydrogenase
White	Black	1.19387e+09	COG1064	D-arabinose 1-dehydrogenase, Zn-dependent alcohol dehydrogenase family
White	Black	0.00406738274013979	COG1066	Predicted ATP-dependent serine protease
White	Black	0.0276562760755425	COG1067	Predicted ATP-dependent protease
White	Black	0.00105819312490706	COG1069	Ribulose kinase
White	Black	7.8367e+09	COG1071	TPP-dependent pyruvate or acetoin dehydrogenase subunit alpha
White	Black	4.97902e+08	COG1072	Panthothenate kinase
White	Black	7.78777e+08	COG1074	ATP-dependent exoDNAse (exonuclease V) beta subunit (contains helicase and exonuclease domains)
White	Black	0.00266989276316606	COG1076	DnaJ-domain-containing proteins 1
White	Black	0.000109328350792589	COG1077	Actin-like ATPase involved in cell morphogenesis
White	Black	0.00877788408961301	COG1078	HD superfamily phosphohydrolase
White	Black	3.67886e+07	COG1080	Phosphoenolpyruvate-protein kinase (PTS system EI component in bacteria)
White	Black	2.65696e+09	COG1082	Sugar phosphate isomerase/epimerase
White	Black	0.000150640175060569	COG1083	CMP-N-acetylneuraminic acid synthetase
White	Black	2.65696e+09	COG1085	Galactose-1-phosphate uridylyltransferase
White	Black	5.54371e+09	COG1086	NDP-sugar epimerase, includes UDP-GlcNAc-inverting 4,6-dehydratase FlaA1 and capsular polysaccharide biosynthesis protein EpsC
White	Black	0.0147683098910045	COG1087	UDP-glucose 4-epimerase
White	Black	0.00330605303409945	COG1088	dTDP-D-glucose 4,6-dehydratase
White	Black	1.79649e+09	COG1089	GDP-D-mannose dehydratase
White	Black	2.65696e+09	COG1090	NAD dependent epimerase/dehydratase family enzyme
White	Black	6.5574e+07	COG1092	23S rRNA G2069 N7-methylase RlmK or C1962 C5-methylase RlmI
White	Black	0.0124793814466504	COG1101	ABC-type uncharacterized transport system, ATPase component
White	Black	3.11476e+08	COG1102	Cytidylate kinase
White	Black	0.0124793814466504	COG1105	Fructose-1-phosphate kinase or kinase (PfkB)
White	Black	0.0368856152565155	COG1106	ATPase/GTPase, AAA15 family
White	Black	0.000276314027212098	COG1108	ABC-type Mn2+/Zn2+ transport system, permease component
White	Black	3.11476e+08	COG1109	Phosphomannomutase
White	Black	6.5574e+07	COG1113	L-asparagine transporter and related permeases
White	Black	1.79649e+09	COG1119	ABC-type molybdenum transport system, ATPase component/photorepair protein PhrA
White	Black	0.00134873242460145	COG1121	ABC-type Mn2+/Zn2+ transport system, ATPase component
White	Black	3.11476e+08	COG1125	ABC-type proline/glycine betaine transport system, ATPase component
White	Black	0.00330605303409945	COG1131	ABC-type multidrug transport system, ATPase component
White	Black	0.000635529599010133	COG1134	ABC-type polysaccharide/polyol phosphate transport system, ATPase component
White	Black	0.0040673827401398	COG1135	ABC-type methionine transport system, ATPase component
White	Black	1.13299e+08	COG1137	ABC-type lipopolysaccharide export system, ATPase component
White	Black	0.00877788408961299	COG1138	Cytochrome c biogenesis factor
White	Black	0.00214163713550969	COG1139	L-lactate utilization protein LutB, contains a ferredoxin-type domain
White	Black	3.67886e+07	COG1140	Nitrate reductase beta subunit
White	Black	0.0276562760755425	COG1141	Ferredoxin
White	Black	0.0423443248291537	COG1143	Formate hydrogenlyase subunit 6/NADH:ubiquinone oxidoreductase 23 kD subunit (chain I)
White	Black	0.000481079427375736	COG1145	Ferredoxin
White	Black	7.78777e+08	COG1151	Hydroxylamine reductase (hybrid-cluster protein)
White	Black	6.5574e+07	COG1154	Deoxyxylulose-5-phosphate synthase
White	Black	0.0021416371355097	COG1155	Archaeal/vacuolar-type H+-ATPase catalytic subunit A/Vma1
White	Black	0.0021416371355097	COG1156	Archaeal/vacuolar-type H+-ATPase subunit B/Vma2
White	Black	2.65696e+09	COG1157	Flagellar biosynthesis/type III secretory pathway ATPase
White	Black	0.00406738274013979	COG1160	Predicted GTPases
White	Black	0.0484253159358374	COG1162	Putative ribosome biogenesis GTPase RsgA
White	Black	0.000635529599010135	COG1164	Oligoendopeptidase F
White	Black	2.65696e+09	COG1166	Arginine decarboxylase (spermidine biosynthesis)
White	Black	0.00406738274013979	COG1168	Bifunctional PLP-dependent enzyme with beta-cystathionase and maltose regulon repressor activities
White	Black	0.0203913759930903	COG1169	Isochorismate synthase EntC
White	Black	0.0320042413753595	COG1171	Threonine dehydratase
White	Black	0.00406738274013979	COG1172	Ribose/xylose/arabinose/galactoside ABC-type transport system, permease component
White	Black	1.90296e+07	COG1174	ABC-type proline/glycine betaine transport system, permease component
White	Black	0.000635529599010133	COG1175	ABC-type sugar transport system, permease component
White	Black	7.78777e+08	COG1179	tRNA A37 threonylcarbamoyladenosine dehydratase
White	Black	0.0484253159358375	COG1180	Pyruvate-formate lyase-activating enzyme
White	Black	1.90296e+07	COG1182	FMN-dependent NADH-azoreductase
White	Black	3.86684e+09	COG1183	Phosphatidylserine synthase
White	Black	7.78777e+08	COG1185	Polyribonucleotide nucleotidyltransferase (polynucleotide phosphorylase)
White	Black	0.00730404980438805	COG1188	Ribosomal 50S subunit-recycling heat shock protein, contains S4 domain
White	Black	0.00015064017506057	COG1191	DNA-directed RNA polymerase specialized sigma subunit
White	Black	1.79649e+09	COG1192	Cellulose biosynthesis protein BcsQ
White	Black	1.90296e+08	COG1193	dsDNA-specific endonuclease/ATPase MutS2
White	Black	3.86684e+09	COG1195	Recombinational DNA repair ATPase RecF
White	Black	5.54371e+09	COG1197	Transcription-repair coupling factor (superfamily II helicase)
White	Black	1.90296e+08	COG1198	Primosomal protein N' (replication factor Y) - superfamily II helicase
White	Black	0.000276314027212098	COG1199	Rad3-related DNA helicase
White	Black	0.00406738274013979	COG1200	RecG-like helicase
White	Black	0.000486078685415618	COG1201	Lhr-like helicase
White	Black	0.00330605303409945	COG1203	CRISPR/Cas system-associated endonuclease/helicase Cas3
White	Black	3.67886e+07	COG1205	ATP-dependent helicase YprA, contains C-terminal metal-binding DUF1998 domain
White	Black	0.0173937063941558	COG1206	Folate-dependent tRNA-U54 methylase TrmFO/GidA
White	Black	0.0203913759930903	COG1208	NDP-sugar pyrophosphorylase, includes eIF-2Bgamma, eIF-2Bepsilon, and LPS biosynthesis proteins
White	Black	0.000823555294039658	COG1209	dTDP-glucose pyrophosphorylase
White	Black	0.00015064017506057	COG1211	2-C-methyl-D-erythritol 4-phosphate cytidylyltransferase
White	Black	0.0021416371355097	COG1212	CMP-2-keto-3-deoxyoctulosonic acid synthetase
White	Black	3.86684e+09	COG1213	Choline kinase
White	Black	0.00406738274013979	COG1214	tRNA A37 threonylcarbamoyladenosine modification protein TsaB
White	Black	0.000205148952382263	COG1215	Glycosyltransferase, catalytic subunit of cellulose synthase and poly-beta-1,6-N-acetylglucosamine synthase
White	Black	0.0147683098910045	COG1217	Predicted membrane GTPase involved in stress response
White	Black	1.79649e+09	COG1219	ATP-dependent protease Clp, ATPase subunit
White	Black	0.000486078685415618	COG1222	ATP-dependent 26S proteasome regulatory subunit
White	Black	0.00266989276316606	COG1225	Peroxiredoxin
White	Black	0.0147683098910045	COG1226	Voltage-gated potassium channel Kch
White	Black	0.000823555294039658	COG1227	Inorganic pyrophosphatase/exopolyphosphatase
White	Black	1.19387e+09	COG1230	Co/Zn/Cd efflux system component
White	Black	1.99403e+06	COG1231	Monoamine oxidase
White	Black	0.000150640175060569	COG1232	Protoporphyrinogen oxidase
White	Black	3.11476e+08	COG1234	Ribonuclease BN, tRNA processing enzyme
White	Black	3.11476e+08	COG1235	Phosphoribosyl 1,2-cyclic phosphodiesterase
White	Black	0.000109328350792589	COG1236	RNA processing exonuclease, beta-lactamase fold, Cft2 family
White	Black	6.38169e+07	COG1237	Metal-dependent hydrolase, beta-lactamase superfamily II
White	Black	0.0368856152565154	COG1240	Mg-chelatase subunit ChlD
White	Black	7.78777e+08	COG1242	Radical SAM superfamily enzyme
White	Black	4.97902e+08	COG1249	Pyruvate/2-oxoglutarate dehydrogenase complex, dihydrolipoamide dehydrogenase (E3) component or related enzyme
White	Black	0.00170583206658748	COG1250	3-hydroxyacyl-CoA dehydrogenase
White	Black	7.78777e+08	COG1251	NAD(P)H-nitrite reductase, large subunit
White	Black	6.5574e+07	COG1252	NADH dehydrogenase, FAD-containing subunit
White	Black	0.000205148952382263	COG1256	Flagellar hook-associated protein FlgK
White	Black	7.78777e+08	COG1260	Myo-inositol-1-phosphate synthase
White	Black	0.00266989276316606	COG1261	Flagella basal body P-ring formation protein FlgA
White	Black	3.67886e+07	COG1262	Formylglycine-generating enzyme, required for sulfatase activity, contains SUMF1/FGE domain
White	Black	1.19387e+09	COG1264	Phosphotransferase system IIB components
White	Black	0.0320042413753595	COG1267	Phosphatidylglycerophosphatase A
White	Black	0.000486078685415616	COG1269	Archaeal/vacuolar-type H+-ATPase subunit I/STV1
White	Black	2.65696e+09	COG1271	Cytochrome bd-type quinol oxidase, subunit 1
White	Black	6.5574e+07	COG1274	Phosphoenolpyruvate carboxykinase, GTP-dependent
White	Black	0.0237990524800024	COG1275	Tellurite resistance protein TehA and related permeases
White	Black	0.00214163713550969	COG1277	ABC-type transport system involved in multi-copper enzyme maturation, permease component
White	Black	0.000486078685415618	COG1278	Cold shock protein, CspA family
White	Black	7.8367e+09	COG1282	NAD/NADP transhydrogenase beta subunit
White	Black	3.11476e+08	COG1283	Na+/phosphate symporter
White	Black	4.97902e+08	COG1284	Uncharacterized membrane-anchored protein YitT, contains DUF161 and DUF2179 domains
White	Black	0.00330605303409945	COG1285	Uncharacterized membrane protein YhiD, involved in acid resistance
White	Black	0.0368856152565154	COG1286	Uncharacterized membrane protein, required for colicin V production
White	Black	0.000486078685415616	COG1287	Asparagine N-glycosylation enzyme, membrane subunit Stt3
White	Black	0.000276314027212098	COG1289	Uncharacterized membrane protein YccC
White	Black	3.86684e+09	COG1290	Cytochrome b subunit of the bc complex
White	Black	0.000109328350792589	COG1291	Flagellar motor component MotA
White	Black	1.13299e+08	COG1292	Choline-glycine betaine transporter
White	Black	0.000486078685415616	COG1293	Predicted component of the ribosome quality control (RQC) complex, YloA/Tae2 family, contains fibronectin-binding (FbpA) and DUF814 domains
White	Black	0.00214163713550969	COG1295	Uncharacterized membrane protein, BrkB/YihY/UPF0761 family (not an RNase)
White	Black	0.000823555294039658	COG1296	Predicted branched-chain amino acid permease (azaleucine resistance)
White	Black	0.0147683098910045	COG1297	Uncharacterized membrane protein, oligopeptide transporter (OPT) family
White	Black	2.65696e+09	COG1298	Flagellar biosynthesis pathway, component FlhA
White	Black	0.0124793814466504	COG1299	Phosphotransferase system, fructose-specific IIC component
White	Black	0.00604420505738412	COG1300	Uncharacterized membrane protein SpoIIM, required for sporulation
White	Black	0.0124793814466504	COG1302	Uncharacterized conserved protein YloU, alkaline shock protein (Asp23) family
White	Black	0.000368300493280749	COG1304	FMN-dependent dehydrogenase, includes L-lactate dehydrogenase and type II isopentenyl diphosphate isomerase
White	Black	0.000635529599010135	COG1306	Uncharacterized protein
White	Black	0.000150640175060569	COG1309	DNA-binding transcriptional regulator, AcrR family
White	Black	0.000109328350792589	COG1310	Proteasome lid subunit RPN8/RPN11, contains Jab1/MPN domain metalloenzyme (JAMM) motif
White	Black	3.86684e+09	COG1312	D-mannonate dehydratase
White	Black	7.78777e+08	COG1313	Uncharacterized Fe-S protein PflX, radical SAM superfamily
White	Black	0.010493138067793	COG1314	Preprotein translocase subunit SecG
White	Black	6.5574e+07	COG1315	Uncharacterized conserved protein, DUF342 family
White	Black	5.54371e+09	COG1317	Flagellar biosynthesis/type III secretory pathway protein FliH
White	Black	0.00266989276316606	COG1319	CO or xanthine dehydrogenase, FAD-binding subunit
White	Black	1.99403e+06	COG1320	Multisubunit Na+/H+ antiporter, MnhG subunit
White	Black	0.000109328350792589	COG1321	Mn-dependent transcriptional regulator, DtxR family
White	Black	0.00406738274013979	COG1323	Predicted nucleotidyltransferase
White	Black	2.65696e+09	COG1324	Uncharacterized protein involved in tolerance to divalent cations
White	Black	0.0203913759930903	COG1327	Transcriptional regulator NrdR, contains Zn-ribbon and ATP-cone domains
White	Black	0.000486078685415616	COG1328	Anaerobic ribonucleoside-triphosphate reductase
White	Black	0.0040673827401398	COG1329	RNA polymerase-interacting regulator, CarD/CdnL/TRCF family
White	Black	2.65696e+09	COG1330	Exonuclease V gamma subunit
White	Black	3.11476e+08	COG1333	Cytochrome c biogenesis protein ResB
White	Black	0.000205148952382263	COG1334	Uncharacterized conserved protein, FlaG/YvyC family
White	Black	0.000635529599010133	COG1335	Nicotinamidase-related amidase
White	Black	0.0433782744758103	COG1336	CRISPR/Cas system CMR subunit Cmr4, Cas7 group, RAMP superfamily
White	Black	2.65696e+09	COG1338	Flagellar biosynthetic protein FliP
White	Black	0.010493138067793	COG1342	Predicted DNA-binding protein, UPF0251 family
White	Black	0.0276562760755425	COG1343	CRISPR/Cas system-associated endoribonuclease Cas2
White	Black	3.11476e+08	COG1344	Flagellin and related hook-associated protein FlgL
White	Black	7.78777e+08	COG1348	Nitrogenase subunit NifH, an ATPase
White	Black	0.000368300493280749	COG1349	DNA-binding transcriptional regulator of sugar metabolism, DeoR/GlpR family
White	Black	0.00134873242460145	COG1350	Predicted alternative tryptophan synthase beta-subunit (paralog of TrpB)
White	Black	3.86684e+09	COG1351	Thymidylate synthase ThyX
White	Black	0.00134873242460145	COG1352	Methylase of chemotaxis methyl-accepting proteins
White	Black	0.0484253159358374	COG1354	Chromatin segregation and condensation protein Rec8/ScpA/Scc1, kleisin family
White	Black	0.00266989276316606	COG1357	Uncharacterized protein YjbI, contains pentapeptide repeats
White	Black	0.000823555294039658	COG1358	Ribosomal protein L7Ae or related RNA K-turn-binding protein
White	Black	0.000150640175060569	COG1359	Quinol monooxygenase YgiN
White	Black	7.78777e+08	COG1360	Flagellar motor protein MotB
White	Black	0.0273576904150641	COG1361	Uncharacterized conserved protein
White	Black	3.11476e+08	COG1366	Anti-anti-sigma regulatory factor (antagonist of anti-sigma factor)
White	Black	1.19387e+09	COG1368	Phosphoglycerol transferase MdoB or a related enzyme of AlkP superfamily
White	Black	2.45368e+06	COG1371	SHS2 domain protein implicated in nucleic acid metabolism
White	Black	3.11476e+08	COG1373	Predicted ATPase, AAA+ superfamily
White	Black	0.000276314027212098	COG1376	Lipoprotein-anchoring transpeptidase ErfK/SrfK
White	Black	2.65696e+09	COG1377	Flagellar biosynthesis protein FlhB
White	Black	0.0144258472486541	COG1378	Sugar-specific transcriptional regulator TrmB
White	Black	1.93263e+07	COG1384	Lysyl-tRNA synthetase, class I
White	Black	3.11476e+08	COG1385	16S rRNA U1498 N3-methylase RsmE
White	Black	0.0484253159358374	COG1386	Chromosome segregation and condensation protein ScpB
White	Black	0.00266989276316606	COG1387	Histidinol phosphatase or related hydrolase of the PHP family
White	Black	0.000486078685415618	COG1388	LysM repeat
White	Black	0.00170583206658748	COG1390	Archaeal/vacuolar-type H+-ATPase subunit E/Vma4
White	Black	3.11476e+08	COG1391	Glutamine synthetase adenylyltransferase
White	Black	0.00730404980438805	COG1393	Arsenate reductase and related proteins, glutaredoxin family
White	Black	0.0021416371355097	COG1394	Archaeal/vacuolar-type H+-ATPase subunit D/Vma8
White	Black	0.0484253159358375	COG1396	Transcriptional regulator, contains XRE-family HTH domain
White	Black	0.00170240400123955	COG1398	Fatty-acid desaturase
White	Black	0.0320042413753595	COG1399	Uncharacterized metal-binding protein YceD, DUF177 family
White	Black	0.038861682394	COG1401	5-methylcytosine-specific restriction endonuclease McrBC, GTP-binding regulatory subunit McrB
White	Black	0.000486078685415618	COG1404	Serine protease, subtilisin family
White	Black	4.97902e+08	COG1406	Chemotaxis protein CheX, a CheY~P-specific phosphatase
White	Black	0.00214163713550969	COG1409	3',5'-cyclic AMP phosphodiesterase CpdA
White	Black	0.00604420505738412	COG1410	Methionine synthase I, cobalamin-binding domain
White	Black	1.93263e+07	COG1413	HEAT repeat
White	Black	1.79649e+09	COG1414	DNA-binding transcriptional regulator, IclR family
White	Black	4.72352e+08	COG1415	Uncharacterized protein
White	Black	3.41977e+07	COG1416	Intracellular sulfur oxidation protein, DsrE/DsrF family
White	Black	1.13299e+08	COG1418	HD superfamily phosphodieaserase, includes HD domain of RNase Y
White	Black	5.54371e+09	COG1419	Flagellar biosynthesis GTPase FlhF
White	Black	0.000205148952382263	COG1427	Predicted periplasmic solute-binding protein
White	Black	0.0320042413753595	COG1428	Deoxyadenosine/deoxycytidine kinase
White	Black	0.0173937063941558	COG1429	Cobalamin biosynthesis protein CobN, Mg-chelatase
White	Black	0.0484253159358374	COG1430	Uncharacterized conserved membrane protein, UPF0127 family
White	Black	0.00330605303409945	COG1436	Archaeal/vacuolar-type H+-ATPase subunit F/Vma7
White	Black	3.67886e+07	COG1437	Adenylate cyclase class IV, CYTH domain (includes archaeal enzymes of unknown function)
White	Black	0.0484253159358375	COG1438	Arginine repressor
White	Black	0.0173937063941558	COG1441	O-succinylbenzoate synthase
White	Black	0.0173937063941558	COG1444	tRNA(Met) C34 N-acetyltransferase TmcA
White	Black	0.00214163713550969	COG1448	Aspartate/tyrosine/aromatic aminotransferase
White	Black	4.97902e+08	COG1449	Alpha-amylase/alpha-mannosidase, GH57 family
White	Black	0.0104931380677929	COG1451	Predicted metal-dependent hydrolase
White	Black	3.86684e+09	COG1452	LPS assembly outer membrane protein LptD (organic solvent tolerance protein OstA)
White	Black	0.00134873242460145	COG1453	Predicted oxidoreductase of the aldo/keto reductase family
White	Black	0.00497304966950678	COG1454	Alcohol dehydrogenase, class IV
White	Black	1.11215e+07	COG1456	CO dehydrogenase/acetyl-CoA synthase gamma subunit (corrinoid Fe-S protein)
White	Black	2.65696e+09	COG1463	ABC-type transporter Mla maintaining outer membrane lipid asymmetry, periplasmic component MlaD
White	Black	0.000486078685415616	COG1466	DNA polymerase III, delta subunit
White	Black	0.00604420505738411	COG1468	CRISPR/Cas system-associated exonuclease Cas4, RecB family
White	Black	0.0237990524800024	COG1469	GTP cyclohydrolase FolE2
White	Black	0.0368856152565155	COG1476	DNA-binding transcriptional regulator, XRE-family HTH domain
White	Black	4.97902e+08	COG1477	Thiamine biosynthesis lipoprotein ApbE
White	Black	0.00604420505738411	COG1478	F420-0:Gamma-glutamyl ligase (F420 biosynthesis)
White	Black	0.0203913759930903	COG1480	Membrane-associated HD superfamily phosphohydrolase
White	Black	7.78777e+08	COG1482	Mannose-6-phosphate isomerase, class I
White	Black	3.86684e+09	COG1484	DNA replication protein DnaC
White	Black	2.65696e+09	COG1485	Predicted ATPase
White	Black	0.0320042413753595	COG1486	Alpha-galactosidase/6-phospho-beta-glucosidase, family 4 of glycosyl hydrolase
White	Black	0.0423443248291536	COG1495	Disulfide bond formation protein DsbB
White	Black	0.00604420505738411	COG1496	Copper oxidase (laccase) domain
White	Black	0.00877788408961301	COG1501	Alpha-glucosidase, glycosyl hydrolase family GH31
White	Black	0.000276314027212098	COG1506	Dipeptidyl aminopeptidase/acylaminoacyl peptidase
White	Black	3.67886e+07	COG1507	Uncharacterized protein
White	Black	5.54371e+09	COG1508	DNA-directed RNA polymerase specialized sigma subunit, sigma54 homolog
White	Black	0.0237990524800024	COG1510	DNA-binding transcriptional regulator GbsR, MarR family
White	Black	0.000109328350792589	COG1511	Uncharacterized membrane protein YhgE, phage infection protein (PIP) family
White	Black	6.5574e+07	COG1512	Uncharacterized membrane protein YgcG, contains a TPM-fold domain
White	Black	3.86684e+09	COG1516	Flagellin-specific chaperone FliS
White	Black	0.00015064017506057	COG1518	CRISPR/Cas system-associated endonuclease Cas1
White	Black	0.0237990524800025	COG1519	3-deoxy-D-manno-octulosonic-acid transferase
White	Black	0.00105819312490706	COG1520	Outer membrane protein assembly factor BamB, contains PQQ-like beta-propeller repeat
White	Black	3.86684e+09	COG1521	Pantothenate kinase type III
White	Black	0.0368856152565154	COG1523	Pullulanase/glycogen debranching enzyme
White	Black	0.00604420505738412	COG1525	Endonuclease YncB, thermonuclease family
White	Black	0.00266989276316606	COG1527	Archaeal/vacuolar-type H+-ATPase subunit C/Vma6
White	Black	0.000486078685415618	COG1530	Ribonuclease G or E
White	Black	6.5574e+07	COG1533	DNA repair photolyase
White	Black	0.0124793814466504	COG1535	Isochorismate hydrolase
White	Black	7.78777e+08	COG1536	Flagellar motor switch protein FliG
White	Black	3.86684e+09	COG1538	Outer membrane protein TolC
White	Black	0.000109328350792589	COG1544	Ribosome-associated translation inhibitor RaiA
White	Black	0.0423443248291537	COG1546	Nicotinamide mononucleotide (NMN) deamidase PncC
White	Black	1.22351e+09	COG1550	Uncharacterized conserved protein YlxP, DUF503 family
White	Black	0.000823555294039658	COG1551	sRNA-binding carbon storage regulator CsrA
White	Black	0.0320042413753595	COG1554	Trehalose and maltose hydrolase (possible phosphorylase)
White	Black	0.00105819312490706	COG1556	L-lactate utilization protein LutC, contains LUD domain
White	Black	2.65696e+09	COG1558	Flagellar basal body rod protein FlgC
White	Black	0.0237990524800025	COG1559	Cell division protein YceG, involved in septum cleavage
White	Black	0.0124793814466504	COG1560	Lauroyl/myristoyl acyltransferase
White	Black	1.99403e+06	COG1561	Uncharacterized conserved protein YicC, UPF0701 family
White	Black	7.8367e+09	COG1562	Phytoene/squalene synthetase
White	Black	9.33964e+08	COG1563	Uncharacterized MnhB-related membrane protein
White	Black	0.000486078685415616	COG1564	Thiamine pyrophosphokinase
White	Black	0.00170583206658748	COG1565	SAM-dependent methyltransferase, MidA family
White	Black	1.79649e+09	COG1569	Predicted nucleic acid-binding protein, contains PIN domain
White	Black	0.0124793814466504	COG1570	Exonuclease VII, large subunit
White	Black	0.000109328350792589	COG1575	1,4-dihydroxy-2-naphthoate octaprenyltransferase
White	Black	1.90296e+08	COG1576	23S rRNA pseudoU1915 N3-methylase RlmH
White	Black	0.0368856152565154	COG1577	Mevalonate kinase
White	Black	0.000635529599010135	COG1579	Predicted nucleic acid-binding protein, contains Zn-ribbon domain
White	Black	1.79649e+09	COG1580	Flagellar basal body-associated protein FliL
White	Black	1.19387e+09	COG1582	Uncharacterized protein YlzI, FlbEa/FlbD family
White	Black	0.00877788408961299	COG1585	Membrane protein implicated in regulation of membrane protease activity
White	Black	0.000368300493280749	COG1587	Uroporphyrinogen-III synthase
White	Black	7.8367e+09	COG1589	Cell division septal protein FtsQ
White	Black	7.78777e+08	COG1592	Rubrerythrin
White	Black	0.00015064017506057	COG1593	TRAP-type C4-dicarboxylate transport system, large permease component
White	Black	0.000368300493280749	COG1595	DNA-directed RNA polymerase specialized sigma subunit, sigma24 family
White	Black	1.79649e+09	COG1596	Periplasmic protein involved in polysaccharide export, contains SLBB domain of the beta-grasp fold
White	Black	7.8367e+09	COG1598	Predicted nuclease of the RNAse H fold, HicB family
White	Black	0.00170583206658748	COG1600	Epoxyqueuosine reductase QueG (queuosine biosynthesis)
White	Black	0.000276314027212098	COG1605	Chorismate mutase
White	Black	0.000486078685415616	COG1606	ATP-utilizing enzyme, PP-loop superfamily
White	Black	0.000205148952382263	COG1607	Acyl-CoA hydrolase
White	Black	0.0173937063941558	COG1609	DNA-binding transcriptional regulator, LacI/PurR family
White	Black	1.99403e+06	COG1612	Heme A synthase
White	Black	0.00170583206658748	COG1613	ABC-type sulfate transport system, periplasmic component
White	Black	6.5574e+07	COG1615	Uncharacterized membrane protein, UPF0182 family
White	Black	1.44116e+07	COG1618	Nucleoside-triphosphatase THEP1
White	Black	1.90296e+07	COG1620	L-lactate permease
White	Black	1.13299e+08	COG1622	Heme/copper-type cytochrome/quinol oxidase, subunit 2
White	Black	0.00170583206658748	COG1623	Diadenylate cyclase (c-di-AMP synthetase), DNA integrity scanning protein DisA
White	Black	3.11476e+08	COG1624	Diadenylate cyclase (c-di-AMP synthetase), DisA_N domain
White	Black	0.000486078685415616	COG1625	Fe-S oxidoreductase, related to NifB/MoaA family
White	Black	3.04594e+08	COG1626	Neutral trehalase
White	Black	1.79649e+09	COG1629	Outer membrane receptor proteins, mostly Fe transport
White	Black	1.19324e+07	COG1633	Rubrerythrin
White	Black	1.76513e+09	COG1635	Archaeal ribulose 1,5-bisphosphate synthetase/yeast thiazole synthase
White	Black	1.99403e+06	COG1637	Endonuclease NucS, RecB family
White	Black	0.000486078685415616	COG1638	TRAP-type C4-dicarboxylate transport system, periplasmic component
White	Black	1.19387e+09	COG1639	HD-like signal output (HDOD) domain, no enzymatic activity
White	Black	0.000109328350792589	COG1641	Uncharacterized conserved protein, DUF111 family
White	Black	6.5574e+07	COG1643	HrpA-like RNA helicase
White	Black	0.000367301629242199	COG1646	Heptaprenylglyceryl phosphate synthase
White	Black	0.00406738274013979	COG1649	Uncharacterized lipoprotein YddW, UPF0748 family
White	Black	5.54371e+09	COG1651	Protein-disulfide isomerase
White	Black	0.0040673827401398	COG1653	ABC-type glycerol-3-phosphate transport system, periplasmic component
White	Black	4.97902e+08	COG1655	Uncharacterized protein, DUF2225 family
White	Black	0.00877788408961301	COG1658	5S rRNA maturation endonuclease (Ribonuclease M5), contains TOPRIM domain
White	Black	6.5574e+07	COG1660	RNase adaptor protein for sRNA GlmZ degradation, contains a P-loop ATPase domain
White	Black	3.3629e+09	COG1661	Predicted DNA-binding protein with PD1-like DNA-binding motif
White	Black	0.00134873242460145	COG1663	Tetraacyldisaccharide-1-P 4'-kinase
White	Black	1.79649e+09	COG1664	Cytoskeletal protein CcmA, bactofilin family
White	Black	0.0040673827401398	COG1666	Uncharacterized conserved protein YajQ, UPF0234 family
White	Black	0.00105819312490705	COG1669	Predicted nucleotidyltransferase
White	Black	0.0320042413753595	COG1670	Protein N-acetyltransferase, RimJ/RimL family
White	Black	0.00266989276316606	COG1671	Uncharacterized conserved protein YaiI, UPF0178 family
White	Black	3.11476e+08	COG1672	Predicted ATPase, archaeal AAA+ ATPase superfamily
White	Black	5.54371e+09	COG1677	Flagellar hook-basal body complex protein FliE
White	Black	1.13299e+08	COG1678	Putative transcriptional regulator, AlgH/UPF0301 family
White	Black	0.00911650063755202	COG1679	Predicted aconitase
White	Black	0.00330605303409945	COG1680	CubicO group peptidase, beta-lactamase class C family
White	Black	0.000823555294039658	COG1683	Uncharacterized conserved protein YbbK, DUF523 family
White	Black	3.86684e+09	COG1684	Flagellar biosynthesis protein FliR
White	Black	0.0203913759930903	COG1687	Branched-chain amino acid transport protein AzlD
White	Black	0.00134873242460145	COG1690	RNA-splicing ligase RtcB, repairs tRNA damage
White	Black	0.00877788408961301	COG1691	NCAIR mutase (PurE)-related protein
White	Black	0.00497304966950678	COG1692	Calcineurin-like phosphoesterase
White	Black	0.0021416371355097	COG1694	NTP pyrophosphatase, house-cleaning of non-canonical NTPs
White	Black	3.67886e+07	COG1696	D-alanyl-lipoteichoic acid acyltransferase DltB, MBOAT superfamily
White	Black	2.65696e+09	COG1699	Flagellar assembly factor FliW
White	Black	1.79649e+09	COG1704	Uncharacterized conserved protein
White	Black	0.000486078685415616	COG1713	HD superfamily phosphohydrolase YqeK (fused to NMNAT in mycoplasms)
White	Black	0.000205148952382263	COG1714	Uncharacterized membrane protein YckC, RDD family
White	Black	0.00730404980438805	COG1715	Restriction endonuclease Mrr
White	Black	0.000205148952382263	COG1716	Forkhead associated (FHA) domain, binds pSer, pThr, pTyr
White	Black	1.90296e+07	COG1721	Uncharacterized conserved protein, DUF58 family, contains vWF domain
White	Black	0.0203913759930903	COG1724	Predicted RNA binding protein YcfA, dsRBD-like fold, HicA-like mRNA interferase family
White	Black	4.97902e+08	COG1728	Uncharacterized protein YaaR, TM1646/DUF327 family
White	Black	0.00877788408961299	COG1729	Periplasmic TolA-binding protein (function unknown)
White	Black	4.97902e+08	COG1732	Periplasmic glycine betaine/choline-binding (lipo)protein of an ABC-type transport system (osmoprotectant binding protein)
White	Black	0.00730404980438805	COG1735	Predicted metal-dependent hydrolase, phosphotriesterase family
White	Black	0.0203913759930903	COG1740	Ni,Fe-hydrogenase I small subunit
White	Black	0.0040673827401398	COG1741	Redox-sensitive bicupin YhaK, pirin superfamily
White	Black	1.70276e+07	COG1747	Uncharacterized N-terminal domain of the transcription elongation factor GreA
White	Black	0.000109328350792589	COG1748	Saccharopine dehydrogenase, NADP-dependent
White	Black	0.000635529599010135	COG1749	Flagellar hook protein FlgE
White	Black	9.32543e+08	COG1751	Uncharacterized protein
White	Black	0.0484253159358375	COG1752	Predicted acylesterase/phospholipase RssA, containd patatin domain
White	Black	0.0320042413753595	COG1755	Uncharacterized protein YpbQ, isoprenylcysteine carboxyl methyltransferase (ICMT) family
White	Black	0.000823555294039658	COG1757	Na+/H+ antiporter NhaC
White	Black	0.0104931380677929	COG1764	Organic hydroperoxide reductase OsmC/OhrA
White	Black	0.00134873242460145	COG1765	Uncharacterized OsmC-related protein
White	Black	2.65696e+09	COG1766	Flagellar biosynthesis/type III secretory pathway M-ring protein FliF/YscJ
White	Black	0.000276314027212098	COG1770	Protease II
White	Black	0.000276314027212098	COG1773	Rubredoxin
White	Black	1.90296e+08	COG1774	Cell fate regulator YaaT, PSP1 superfamily (controls sporulation, competence, biofilm development)
White	Black	1.13299e+08	COG1775	Benzoyl-CoA reductase/2-hydroxyglutaryl-CoA dehydratase subunit, BcrC/BadD/HgdB
White	Black	3.86684e+09	COG1776	Chemotaxis protein CheY-P-specific phosphatase CheC
White	Black	0.000205148952382263	COG1778	3-deoxy-D-manno-octulosonate 8-phosphate phosphatase KdsC and related HAD superfamily phosphatases
White	Black	7.8367e+09	COG1780	Protein involved in ribonucleotide reduction
White	Black	0.000276314027212098	COG1781	Aspartate carbamoyltransferase, regulatory subunit
White	Black	0.00646404069247365	COG1786	Swiveling domain associated with predicted aconitase
White	Black	1.99403e+06	COG1792	Cell shape-determining protein MreC
White	Black	0.0104931380677929	COG1801	Uncharacterized conserved protein YecE, DUF72 family
White	Black	0.00170583206658748	COG1806	Regulator of PEP synthase PpsR, kinase-PPPase family (combines ADP:protein kinase and phosphorylase activities)
White	Black	5.54371e+09	COG1808	Uncharacterized membrane protein
White	Black	2.54272e+07	COG1809	Phosphosulfolactate synthase, CoM biosynthesis protein A
White	Black	0.00604420505738411	COG1811	Uncharacterized membrane protein YqgA, affects biofilm formation
White	Black	3.86684e+09	COG1814	Predicted Fe2+/Mn2+ transporter, VIT1/CCC1 family
White	Black	2.65696e+09	COG1815	Flagellar basal body rod protein FlgB
White	Black	0.00266989276316606	COG1816	Adenosine deaminase
White	Black	0.000348685461026815	COG1817	Predicted glycosyltransferase
White	Black	0.000486078685415618	COG1819	UDP:flavonoid glycosyltransferase YjiC, YdhE family
White	Black	0.0147683098910045	COG1820	N-acetylglucosamine-6-phosphate deacetylase
White	Black	7.78777e+08	COG1826	Sec-independent protein translocase protein TatA
White	Black	0.0203913759930903	COG1827	Transcriptional regulator of NAD metabolism, contains HTH and 3H domains
White	Black	0.0124793814466504	COG1828	Phosphoribosylformylglycinamidine (FGAM) synthase, PurS component
White	Black	3.11476e+08	COG1830	Fructose-bisphosphate aldolase class Ia, DhnA family
White	Black	0.00214163713550969	COG1834	N-Dimethylarginine dimethylaminohydrolase
White	Black	0.00330605303409945	COG1835	Peptidoglycan/LPS O-acetylase OafA/YrhL, contains acyltransferase and SGNH-hydrolase domains
White	Black	0.00330605303409945	COG1837	Predicted RNA-binding protein YlqC, contains KH domain, UPF0109 family
White	Black	0.000368300493280749	COG1838	Tartrate dehydratase beta subunit/Fumarate hydratase class I, C-terminal domain
White	Black	2.45368e+06	COG1839	Adenosine/AMP kinase
White	Black	0.010493138067793	COG1840	ABC-type Fe3+ transport system, periplasmic component
White	Black	1.79649e+09	COG1842	Phage shock protein A
White	Black	1.13299e+08	COG1845	Heme/copper-type cytochrome/quinol oxidase, subunit 3
White	Black	7.78777e+08	COG1846	DNA-binding transcriptional regulator, MarR family
White	Black	0.0124793814466504	COG1847	Predicted RNA-binding protein Jag, conains KH and R3H domains
White	Black	0.00604420505738411	COG1852	Uncharacterized protein
White	Black	0.010493138067793	COG1853	NADH-FMN oxidoreductase RutF, flavin reductase (DIM6/NTAB) family
White	Black	0.0320042413753595	COG1857	CRISPR/Cas system-associated protein Cas7, RAMP superfamily
White	Black	0.0147683098910045	COG1859	RNA:NAD 2'-phosphotransferase, TPT1/KptA family
White	Black	3.67886e+07	COG1861	Spore coat polysaccharide biosynthesis protein SpsF, cytidylyltransferase family
White	Black	0.0276562760755426	COG1863	Multisubunit Na+/H+ antiporter, MnhE subunit
White	Black	1.79649e+09	COG1864	DNA/RNA endonuclease G, NUC1
White	Black	2.65696e+09	COG1866	Phosphoenolpyruvate carboxykinase, ATP-dependent
White	Black	2.65696e+09	COG1868	Flagellar motor switch protein FliM
White	Black	0.0173937063941558	COG1871	Chemotaxis receptor (MCP) glutamine deamidase CheD
White	Black	0.0203913759930903	COG1872	Uncharacterized conserved protein YggU, UPF0235/DUF167 family
White	Black	0.00330605303409945	COG1873	Sporulation protein YlmC, PRC-barrel domain family
White	Black	1.13299e+08	COG1877	Trehalose-6-phosphatase
White	Black	0.0237990524800024	COG1878	Kynurenine formamidase
White	Black	2.65696e+09	COG1881	Uncharacterized conserved protein, phosphatidylethanolamine-binding protein (PEBP) family
White	Black	0.0484253159358375	COG1882	Pyruvate-formate lyase
White	Black	0.000823555294039658	COG1883	Na+-transporting methylmalonyl-CoA/oxaloacetate decarboxylase, beta subunit
White	Black	0.000823555294039658	COG1897	Homoserine trans-succinylase
White	Black	0.00330605303409945	COG1898	dTDP-4-dehydrorhamnose 3,5-epimerase or related enzyme
White	Black	9.32543e+08	COG1900	Uncharacterized conserved protein, DUF39 family
White	Black	2.65696e+09	COG1902	2,4-dienoyl-CoA reductase or related NADH-dependent reductase, Old Yellow Enzyme (OYE) family
White	Black	0.00134873242460145	COG1904	Glucuronate isomerase
White	Black	1.10448e+09	COG1910	Periplasmic molybdate-binding protein/domain
White	Black	0.00812333743580662	COG1915	Uncharacterized conserved protein, contains Saccharopine dehydrogenase N-terminal (SDHN) domain
White	Black	1.70276e+07	COG1916	Pheromone shutdown protein TraB, contains GTxH motif (function unknown)
White	Black	4.97902e+08	COG1917	Cupin domain protein related to quercetin dioxygenase
White	Black	3.86684e+09	COG1922	UDP-N-acetyl-D-mannosaminuronic acid transferase, WecB/TagA/CpsF family
White	Black	0.000205148952382263	COG1923	sRNA-binding regulator protein Hfq
White	Black	0.00330605303409945	COG1924	Activator of 2-hydroxyglutaryl-CoA dehydratase (HSP70-class ATPase domain)
White	Black	0.000368300493280749	COG1926	Predicted phosphoribosyltransferase
White	Black	0.0124793814466504	COG1932	Phosphoserine aminotransferase
White	Black	0.0040673827401398	COG1934	Lipopolysaccharide export system protein LptA
White	Black	3.67886e+07	COG1938	Predicted ATP-dependent carboligase, ATP-grasp superfamily
White	Black	0.000635529599010135	COG1939	23S rRNA maturation mini-RNase III
White	Black	3.86684e+09	COG1940	Sugar kinase of the NBD/HSP70 family, may contain an N-terminal HTH domain
White	Black	0.000368300493280749	COG1944	Ribosomal protein S12 methylthiotransferase accessory factor YcaO
White	Black	9.99777e+06	COG1945	Pyruvoyl-dependent arginine decarboxylase (PvlArgDC)
White	Black	1.99403e+06	COG1946	Acyl-CoA thioesterase
White	Black	0.010493138067793	COG1947	4-diphosphocytidyl-2C-methyl-D-erythritol kinase
White	Black	3.11476e+08	COG1949	Oligoribonuclease (3'-5' exoribonuclease)
White	Black	7.8367e+09	COG1950	Uncharacterized membrane protein YvlD, DUF360 family
White	Black	1.19387e+09	COG1951	Tartrate dehydratase alpha subunit/Fumarate hydratase class I, N-terminal domain
White	Black	3.86684e+09	COG1952	Preprotein translocase subunit SecB
White	Black	0.010493138067793	COG1954	Glycerol-3-phosphate responsive antiterminator (mRNA-binding)
White	Black	7.8367e+09	COG1956	GAF domain-containing protein, putative methionine-R-sulfoxide reductase
White	Black	3.11476e+08	COG1957	Inosine-uridine nucleoside N-ribohydrolase
White	Black	0.0368856152565155	COG1961	Site-specific DNA recombinase related to the DNA invertase Pin
White	Black	0.0320042413753595	COG1963	Acid phosphatase family membrane protein YuiD
White	Black	7.8367e+09	COG1965	Iron-binding protein CyaY, frataxin homolog
White	Black	0.00497304966950678	COG1966	Carbon starvation protein CstA
White	Black	0.000276314027212098	COG1968	Undecaprenyl pyrophosphate phosphatase UppP
White	Black	0.010493138067793	COG1969	Ni,Fe-hydrogenase I cytochrome b subunit
White	Black	0.00170583206658748	COG1970	Large-conductance mechanosensitive channel
White	Black	0.00266989276316606	COG1971	Putative Mn2+ efflux pump MntP
White	Black	0.00877788408961299	COG1972	Nucleoside permease NupC
White	Black	4.97902e+08	COG1977	Molybdopterin converting factor, small subunit
White	Black	4.62629e+09	COG1978	Predicted RNase H-related nuclease YkuK, DUF458 family
White	Black	0.000276314027212098	COG1979	Alcohol dehydrogenase YqhD, Fe-dependent ADH family
White	Black	0.0147683098910045	COG1981	Uncharacterized membrane protein
White	Black	0.000823555294039658	COG1982	Arginine/lysine/ornithine decarboxylase
White	Black	7.8367e+09	COG1985	Pyrimidine reductase, riboflavin biosynthesis
White	Black	2.65696e+09	COG1987	Flagellar biosynthesis protein FliQ
White	Black	0.000205148952382263	COG1990	Peptidyl-tRNA hydrolase
White	Black	0.0234408672713812	COG1993	PII-like signaling protein
White	Black	1.99403e+06	COG1995	4-hydroxy-L-threonine phosphate dehydrogenase PdxA
White	Black	0.0433782744758103	COG1996	DNA-directed RNA polymerase, subunit RPC12/RpoP, contains C4-type Zn-finger
White	Black	0.000635529599010133	COG1999	Cytochrome oxidase Cu insertion factor, SCO1/SenC/PrrC family
White	Black	0.00730404980438805	COG2002	Bifunctional DNA-binding transcriptional regulator of stationary/sporulation/toxin gene expression and antitoxin component of the YhaV-PrlF toxin-antitoxin module
White	Black	1.13299e+08	COG2003	DNA repair protein RadC, contains a helix-hairpin-helix DNA-binding motif
White	Black	0.000228026096014024	COG2006	Uncharacterized conserved protein, DUF362 family
White	Black	1.79649e+09	COG2008	Threonine aldolase
White	Black	0.00497304966950676	COG2009	Succinate dehydrogenase/fumarate reductase, cytochrome b subunit
White	Black	0.000486078685415618	COG2010	Cytochrome c, mono- and diheme variants
White	Black	0.0146308344749618	COG2015	Alkyl sulfatase BDS1 and related hydrolases, metallo-beta-lactamase superfamily
White	Black	0.000635529599010135	COG2017	Galactose mutarotase or related enzyme
White	Black	0.000109328350792589	COG2018	Predicted regulator of Ras-like GTPase activity, Roadblock/LC7/MglB family
White	Black	7.78777e+08	COG2021	Homoserine acetyltransferase
White	Black	1.99403e+06	COG2025	Electron transfer flavoprotein, alpha subunit
White	Black	0.010493138067793	COG2026	mRNA-degrading endonuclease RelE, toxin component of the RelBE toxin-antitoxin system
White	Black	1.90296e+07	COG2027	D-alanyl-D-alanine carboxypeptidase
White	Black	1.19387e+09	COG2033	Desulfoferrodoxin, superoxide reductase-like (SORL) domain
White	Black	0.0173937063941558	COG2038	NaMN:DMB phosphoribosyltransferase
White	Black	7.8367e+09	COG2041	Periplasmic DMSO/TMAO reductase YedYZ, molybdopterin-dependent catalytic subunit
White	Black	2.54939e+08	COG2043	Uncharacterized conserved protein, DUF169 family
White	Black	0.000823555294039658	COG2044	Predicted peroxiredoxin
White	Black	0.010493138067793	COG2046	ATP sulfurylase (sulfate adenylyltransferase)
White	Black	0.0173937063941558	COG2049	Allophanate hydrolase subunit 1
White	Black	0.0124793814466504	COG2052	Regulator of extracellular matrix RemA, YlzA/DUF370 family
White	Black	0.000205148952382263	COG2056	Predicted histidine transporter YuiF, NhaC family
White	Black	7.8367e+09	COG2059	Chromate transport protein ChrA
White	Black	6.5574e+07	COG2062	Phosphohistidine phosphatase SixA
White	Black	0.0320042413753595	COG2065	Pyrimidine operon attenuation protein/uracil phosphoribosyltransferase
White	Black	0.00877788408961299	COG2066	Glutaminase
White	Black	0.0021416371355097	COG2070	NAD(P)H-dependent flavin oxidoreductase YrpB, nitropropane dioxygenase family
White	Black	0.0484253159358375	COG2071	Gamma-glutamyl-gamma-aminobutyrate hydrolase PuuD (putrescine degradation), contains GATase1-like domain
White	Black	0.00170583206658748	COG2072	Predicted flavoprotein CzcO associated with the cation diffusion facilitator CzcD
White	Black	0.00406738274013979	COG2073	Cobalamin biosynthesis protein CbiG
White	Black	0.0203913759930903	COG2076	Multidrug transporter EmrE and related cation transporters
White	Black	0.000109328350792589	COG2077	Peroxiredoxin
White	Black	5.52313e+09	COG2078	Uncharacterized conserved protein, AMMECR1 domain
White	Black	0.00604420505738411	COG2081	Predicted flavoprotein YhiN
White	Black	1.19387e+09	COG2084	3-hydroxyisobutyrate dehydrogenase or related beta-hydroxyacid dehydrogenase
White	Black	1.90296e+07	COG2085	Predicted dinucleotide-binding enzyme
White	Black	1.99403e+06	COG2086	Electron transfer flavoprotein, alpha and beta subunits
White	Black	0.0021416371355097	COG2088	DNA-binding protein SpoVG, cell septation regulator
White	Black	0.0173937063941558	COG2091	Phosphopantetheinyl transferase
White	Black	0.000205148952382263	COG2094	3-methyladenine DNA glycosylase Mpg
White	Black	0.000486078685415618	COG2095	Small neutral amino acid transporter SnatA, MarC family
White	Black	0.00172751413456249	COG2102	Diphthamide synthase (EF-2-diphthine--ammonia ligase)
White	Black	0.000368300493280749	COG2107	Predicted periplasmic solute-binding protein
White	Black	0.00330605303409945	COG2109	ATP:corrinoid adenosyltransferase
White	Black	0.00730404980438805	COG2110	O-acetyl-ADP-ribose deacetylase (regulator of RNase III), contains Macro domain
White	Black	0.00134873242460145	COG2113	ABC-type proline/glycine betaine transport system, periplasmic component
White	Black	0.00877788408961301	COG2114	Adenylate cyclase, class 3
White	Black	0.00134873242460145	COG2116	Formate/nitrite transporter FocA, FNT family
White	Black	0.0423443248291536	COG2119	Putative Ca2+/H+ antiporter, TMEM165/GDT1 family
White	Black	0.000109328350792589	COG2120	N-acetylglucosaminyl deacetylase, LmbE family
White	Black	0.0320042413753595	COG2121	Uncharacterized conserved protein, lysophospholipid acyltransferase (LPLAT) superfamily
White	Black	9.32543e+08	COG2122	Uncharacterized protein, UPF0280 family, ApbE superfamily
White	Black	1.99403e+06	COG2124	Cytochrome P450
White	Black	7.8367e+09	COG2127	ATP-dependent Clp protease adapter protein ClpS
White	Black	1.19387e+09	COG2128	Alkylhydroperoxidase family enzyme, contains CxxC motif
White	Black	0.0368856152565155	COG2129	Predicted phosphoesterase, related to the Icc protein
White	Black	1.90296e+08	COG2131	Deoxycytidylate deaminase
White	Black	1.79649e+09	COG2132	Multicopper oxidase with three cupredoxin domains (includes cell division protein FtsP and spore coat protein CotA)
White	Black	1.19387e+09	COG2135	Putative SOS response-associated peptidase YedK
White	Black	0.010493138067793	COG2137	SOS response regulatory protein OraA/RecX, interacts with RecA
White	Black	3.67886e+07	COG2138	Sirohydrochlorin ferrochelatase
White	Black	6.5574e+07	COG2141	Flavin-dependent oxidoreductase, luciferase family (includes alkanesulfonate monooxygenase SsuD and methylene tetrahydromethanopterin reductase)
White	Black	2.65696e+09	COG2142	Succinate dehydrogenase, hydrophobic anchor subunit
White	Black	0.0368856152565154	COG2145	Hydroxyethylthiazole kinase, sugar kinase family
White	Black	1.13299e+08	COG2146	Ferredoxin subunit of nitrite reductase or a ring-hydroxylating dioxygenase
White	Black	0.000276314027212098	COG2148	Sugar transferase involved in LPS biosynthesis (colanic, teichoic acid)
White	Black	0.0158897278833481	COG2149	Uncharacterized membrane protein YidH, DUF202 family
White	Black	0.0320042413753595	COG2151	Metal-sulfur cluster biosynthetic enzyme
White	Black	1.99403e+06	COG2153	Predicted N-acyltransferase, GNAT family
White	Black	0.00134873242460145	COG2154	Pterin-4a-carbinolamine dehydratase
White	Black	0.0310416609091815	COG2158	Uncharacterized protein, contains a Zn-finger-like domain
White	Black	0.000205148952382263	COG2160	L-arabinose isomerase
White	Black	0.000276314027212098	COG2166	Sulfur transfer protein SufE, Fe-S center assembly
White	Black	0.0173937063941558	COG2168	Sulfur transfer complex TusBCD TusB component, DsrH family
White	Black	1.13299e+08	COG2170	Gamma-glutamyl:cysteine ligase YbdK, ATP-grasp superfamily
White	Black	7.78777e+08	COG2171	Tetrahydrodipicolinate N-succinyltransferase
White	Black	0.00170583206658748	COG2172	Anti-sigma regulatory factor (Ser/Thr protein kinase)
White	Black	2.65696e+09	COG2173	D-alanyl-D-alanine dipeptidase
White	Black	0.0484253159358375	COG2176	DNA polymerase III, alpha subunit (gram-positive type)
White	Black	0.000635529599010135	COG2177	Cell division protein FtsX
White	Black	3.67886e+07	COG2180	Nitrate reductase assembly protein NarJ, required for insertion of molybdenum cofactor
White	Black	6.5574e+07	COG2181	Nitrate reductase gamma subunit
White	Black	0.0173937063941558	COG2182	Maltose-binding periplasmic protein MalE
White	Black	0.0203913759930903	COG2183	Transcriptional accessory protein Tex/SPT6
White	Black	0.000276314027212098	COG2184	Fido, protein-threonine AMPylation domain
White	Black	0.000823555294039658	COG2185	Methylmalonyl-CoA mutase, C-terminal domain/subunit (cobalamin-binding)
White	Black	1.13299e+08	COG2186	DNA-binding transcriptional regulator, FadR family
White	Black	0.00134873242460145	COG2188	DNA-binding transcriptional regulator, GntR family
White	Black	0.000635529599010133	COG2190	Phosphotransferase system IIA component
White	Black	1.33003e+06	COG2191	Formylmethanofuran dehydrogenase subunit E
White	Black	7.8367e+09	COG2193	Bacterioferritin (cytochrome b1)
White	Black	1.79649e+09	COG2195	Di- or tripeptidase
White	Black	1.99403e+06	COG2197	DNA-binding response regulator, NarL/FixJ family, contains REC and HTH domains
White	Black	7.63523e+08	COG2198	HPt (histidine-containing phosphotransfer) domain
White	Black	0.00015064017506057	COG2199	GGDEF domain, diguanylate cyclase (c-di-GMP synthetase) or its enzymatically inactive variants
White	Black	0.0124793814466504	COG2200	EAL domain, c-di-GMP-specific phosphodiesterase class I (or its enzymatically inactive variant)
White	Black	0.00266989276316606	COG2201	Chemotaxis response regulator CheB, contains REC and protein-glutamate methylesterase domains
White	Black	0.0320042413753595	COG2202	PAS domain
White	Black	3.11476e+08	COG2206	HD-GYP domain, c-di-GMP phosphodiesterase class II (or its inactivated variant)
White	Black	4.97902e+08	COG2207	AraC-type DNA-binding domain and AraC-containing proteins
White	Black	4.97902e+08	COG2208	Serine phosphatase RsbU, regulator of sigma subunit
White	Black	0.0320042413753595	COG2211	Na+/melibiose symporter or related transporter
White	Black	3.86684e+09	COG2212	Multisubunit Na+/H+ antiporter, MnhF subunit
White	Black	3.11476e+08	COG2223	Nitrate/nitrite transporter NarK
White	Black	0.000486078685415618	COG2224	Isocitrate lyase
White	Black	0.000109328350792589	COG2225	Malate synthase
White	Black	0.00105819312490706	COG2227	2-polyprenyl-3-methyl-5-hydroxy-6-metoxy-1,4-benzoquinol methylase
White	Black	0.000276314027212098	COG2229	Signal recognition particle receptor subunit beta, a GTPase
White	Black	0.00730404980438805	COG2230	Cyclopropane fatty-acyl-phospholipid synthase and related methyltransferases
White	Black	0.0203913759930903	COG2231	Uncharacterized protein related to Endonuclease III
White	Black	0.000205148952382263	COG2236	Hypoxanthine phosphoribosyltransferase
White	Black	0.0368856152565155	COG2240	Pyridoxal/pyridoxine/pyridoxamine kinase
White	Black	0.0368856152565155	COG2241	Precorrin-6B methylase 1
White	Black	0.000635529599010135	COG2244	Membrane protein involved in the export of O-antigen and teichoic acid
White	Black	0.00172751413456249	COG2247	Putative cell wall-binding domain
White	Black	3.86684e+09	COG2249	Putative NADPH-quinone reductase (modulator of drug activity B)
White	Black	4.47874e+08	COG2250	HEPN domain
White	Black	5.54371e+09	COG2251	Predicted nuclease, RecB family
White	Black	0.0484253159358375	COG2252	Xanthine/uracil/vitamin C permease, AzgA family
White	Black	0.000635529599010135	COG2253	Predicted nucleotidyltransferase component of viral defense system
White	Black	1.19387e+09	COG2255	Holliday junction resolvasome RuvABC, ATP-dependent DNA helicase subunit
White	Black	0.000486078685415616	COG2257	Type III secretion system substrate exporter, FlhB-like
White	Black	1.13299e+08	COG2258	Uncharacterized conserved protein YiiM, contains MOSC domain
White	Black	1.13299e+08	COG2259	Uncharacterized membrane protein YphA, DoxX/SURF4 family
White	Black	0.00266989276316606	COG2261	Uncharacterized membrane protein YeaQ/YmgE, transglycosylase-associated protein family
White	Black	4.97902e+08	COG2264	Ribosomal protein L11 methylase PrmA
White	Black	0.00730404980438805	COG2265	tRNA/tmRNA/rRNA uracil-C5-methylase, TrmA/RlmC/RlmD family
White	Black	3.11476e+08	COG2267	Lysophospholipase, alpha-beta hydrolase superfamily
White	Black	0.00330605303409945	COG2268	Uncharacterized membrane protein YqiK, contains Band7/PHB/SPFH domain
White	Black	0.0104931380677929	COG2269	Elongation factor P--beta-lysine ligase (EF-P beta-lysylation pathway)
White	Black	0.00604420505738412	COG2270	MFS-type transporter involved in bile tolerance, Atg22 family
White	Black	0.000205148952382263	COG2271	Sugar phosphate permease
White	Black	1.79649e+09	COG2272	Carboxylesterase type B
White	Black	0.0203913759930903	COG2301	Citrate lyase beta subunit
White	Black	0.00266989276316606	COG2302	RNA-binding protein YlmH, contains S4-like domain
White	Black	0.000150640175060569	COG2303	Choline dehydrogenase or related flavoprotein
White	Black	5.54371e+09	COG2306	Predicted RNA-binding protein, associated with RNAse of E/G family
White	Black	0.000486078685415618	COG2307	Uncharacterized conserved protein, Alpha-E superfamily
White	Black	0.00214163713550969	COG2308	Uncharacterized conserved protein, circularly permuted ATPgrasp superfamily
White	Black	0.0423443248291537	COG2309	Leucyl aminopeptidase (aminopeptidase T)
White	Black	0.00877788408961299	COG2310	Stress response protein SCP2
White	Black	1.79649e+09	COG2311	Uncharacterized membrane protein YeiB
White	Black	1.90296e+07	COG2314	Uncharacterized membrane protein YozV, TM2 domain
White	Black	0.00105819312490705	COG2316	Predicted hydrolase, HD superfamily
White	Black	1.19387e+09	COG2321	Predicted metalloprotease
White	Black	0.000276314027212098	COG2323	Uncharacterized membrane protein YcaP, DUF421 family
White	Black	1.13299e+08	COG2326	Polyphosphate kinase 2, PPK2 family
White	Black	2.65696e+09	COG2329	Heme-degrading monooxygenase HmoA and related ABM domain proteins
White	Black	0.00604420505738412	COG2332	Cytochrome c-type biogenesis protein CcmE
White	Black	5.54371e+09	COG2334	Ser/Thr protein kinase RdoA involved in Cpx stress response, MazF antagonist
White	Black	0.0021416371355097	COG2337	mRNA-degrading endonuclease, toxin component of the MazEF toxin-antitoxin module
White	Black	0.000205148952382263	COG2340	Uncharacterized conserved protein YkwD, contains CAP (CSP/antigen 5/PR1) domain
White	Black	0.000368300493280749	COG2344	NADH/NAD ratio-sensing transcriptional regulator Rex
White	Black	3.67886e+07	COG2345	Predicted transcriptional regulator, ArsR family
White	Black	1.19387e+09	COG2346	Truncated hemoglobin YjbI
White	Black	2.65696e+09	COG2350	Uncharacterized conserved protein YciI, contains a putative active-site phosphohistidine
White	Black	3.86684e+09	COG2352	Phosphoenolpyruvate carboxylase
White	Black	0.000276314027212098	COG2353	Polyisoprenoid-binding periplasmic protein YceI
White	Black	3.11476e+08	COG2354	Uncharacterized membrane protein MutK, may be involved in DNA repair
White	Black	0.00497304966950678	COG2355	Zn-dependent dipeptidase, microsomal dipeptidase homolog
White	Black	1.19387e+09	COG2357	ppGpp synthetase catalytic domain (RelA/SpoT-type nucleotidyltranferase)
White	Black	1.79649e+09	COG2358	TRAP-type uncharacterized transport system, periplasmic component
White	Black	0.00266989276316606	COG2359	Stage V sporulation protein SpoVS (function unknown)
White	Black	0.00170583206658748	COG2360	Leu/Phe-tRNA-protein transferase
White	Black	7.8367e+09	COG2361	Uncharacterized conserved protein, contains HEPN domain
White	Black	5.65644e+09	COG2362	D-aminopeptidase
White	Black	0.000635529599010133	COG2363	Uncharacterized membrane protein YgdD, TMEM256/DUF423 family
White	Black	0.0203913759930903	COG2364	Uncharacterized membrane protein YczE
White	Black	2.65696e+09	COG2365	Protein tyrosine/serine phosphatase
White	Black	0.0170101024990932	COG2369	Uncharacterized conserved protein, contains phage Mu gpF-like domain
White	Black	7.8367e+09	COG2371	Urease accessory protein UreE
White	Black	1.90296e+07	COG2372	Copper-binding protein CopC (methionine-rich)
White	Black	0.0320042413753595	COG2373	Uncharacterized conserved protein YfaS, alpha-2-macroglobulin family
White	Black	0.00170583206658748	COG2374	Predicted extracellular nuclease
White	Black	1.13299e+08	COG2375	NADPH-dependent ferric siderophore reductase, contains FAD-binding and SIP domains
White	Black	0.000486078685415618	COG2376	Dihydroxyacetone kinase
White	Black	0.00134873242460145	COG2377	1,6-Anhydro-N-acetylmuramate kinase
White	Black	0.0104931380677929	COG2382	Enterochelin esterase or related enzyme
White	Black	0.00105819312490705	COG2384	tRNA A22 N-methylase
White	Black	5.54371e+09	COG2385	Peptidoglycan hydrolase (amidase) enhancer domain
White	Black	0.00604420505738412	COG2386	ABC-type transport system involved in cytochrome c biogenesis, permease component
White	Black	3.86684e+09	COG2390	DNA-binding transcriptional regulator LsrR, DeoR family
White	Black	5.54371e+09	COG2391	Uncharacterized membrane protein YedE/YeeE, contains two sulfur transport domains
White	Black	0.00023459162410399	COG2402	Predicted nucleic acid-binding protein, contains PIN domain
White	Black	0.000486078685415616	COG2404	Oligoribonuclease NrnB or cAMP/cGMP phosphodiesterase, DHH superfamily
White	Black	0.00015064017506057	COG2407	L-fucose isomerase or related protein
White	Black	1.99403e+06	COG2409	Uncharacterized membrane protein YdfJ, MMPL/SSD domain
White	Black	8.70429e+07	COG2414	Aldehyde:ferredoxin oxidoreductase
White	Black	0.000635529599010133	COG2423	Ornithine cyclodeaminase/archaeal alanine dehydrogenase, mu-crystallin family
White	Black	0.00604420505738411	COG2442	Uncharacterized conserved protein, DUF433 family
White	Black	6.1144e+08	COG2445	Uncharacterized conserved protein YutE, UPF0331/DUF86 family
White	Black	0.000823555294039658	COG2456	Uncharacterized protein
White	Black	0.000109328350792589	COG2461	Uncharacterized conserved protein, DUF438 domain, may contain hemerythrin domain
White	Black	0.0276562760755426	COG2501	Ribosome-associated protein YbcJ, S4-like RNA binding protein
White	Black	1.19387e+09	COG2502	Asparagine synthetase A
White	Black	5.54371e+09	COG2509	Uncharacterized FAD-dependent dehydrogenase
White	Black	1.13299e+08	COG2510	Uncharacterized membrane protein
White	Black	0.00806208112314967	COG2511	Archaeal Glu-tRNAGln amidotransferase subunit E, contains GAD domain
White	Black	0.00497304966950676	COG2514	Catechol-2,3-dioxygenase
White	Black	1.99403e+06	COG2519	tRNA A58 N-methylase Trm61
White	Black	0.000368300493280749	COG2603	tRNA 2-selenouridine synthase SelU, contains rhodanese domain
White	Black	7.8367e+09	COG2604	Uncharacterized conserved protein
White	Black	0.000368300493280749	COG2605	Predicted kinase related to galactokinase and mevalonate kinase
White	Black	4.97902e+08	COG2609	Pyruvate dehydrogenase complex, dehydrogenase (E1) component
White	Black	0.00015064017506057	COG2703	Hemerythrin
White	Black	0.0040673827401398	COG2707	Uncharacterized membrane protein, DUF441 family
White	Black	0.000486078685415616	COG2710	Nitrogenase molybdenum-iron protein, alpha and beta chains
White	Black	0.000823555294039658	COG2715	Spore maturation protein SpmA (function unknown)
White	Black	0.00330730242214185	COG2718	Uncharacterized conserved protein YeaH/YhbH, required for sporulation, DUF444 family
White	Black	0.00408453892003833	COG2719	Stage V sporulation protein SpoVR/YcgB, involved in spore cortex formation (function unknown)
White	Black	0.00105819312490705	COG2730	Aryl-phospho-beta-D-glucosidase BglC, GH1 family
White	Black	0.00730404980438805	COG2731	Beta-galactosidase, beta subunit
White	Black	0.0320042413753595	COG2738	Zn-dependent membrane protease YugP
White	Black	0.0021416371355097	COG2739	Predicted DNA-binding protein YlxM, UPF0122 family
White	Black	0.00877788408961301	COG2746	Aminoglycoside N3'-acetyltransferase
White	Black	0.00877788408961301	COG2755	Lysophospholipase L1 or related esterase
White	Black	0.00015064017506057	COG2759	Formyltetrahydrofolate synthetase
White	Black	0.000150640175060569	COG2761	Predicted dithiol-disulfide isomerase, DsbA family
White	Black	0.0423443248291536	COG2764	Uncharacterized conserved protein PhnB, glyoxalase superfamily
White	Black	0.00330730242214185	COG2766	Predicted Ser/Thr protein kinase
White	Black	0.0147683098910045	COG2768	Uncharacterized Fe-S center protein
White	Black	0.000484825494531802	COG2802	Uncharacterized protein, similar to the N-terminal domain of Lon protease
White	Black	0.0484253159358375	COG2804	Type II secretory pathway ATPase GspE/PulE or T4P pilus assembly pathway ATPase PilB
White	Black	0.00497304966950678	COG2805	Tfp pilus assembly protein PilT, pilus retraction ATPase
White	Black	0.000205148952382263	COG2807	Cyanate permease
White	Black	6.5574e+07	COG2808	Predicted FMN-binding regulatory protein PaiB
White	Black	0.0368856152565155	COG2812	DNA polymerase III, gamma/tau subunits
White	Black	7.78777e+08	COG2813	16S rRNA G1207 methylase RsmC
White	Black	3.67886e+07	COG2814	Predicted arabinose efflux permease, MFS family
White	Black	0.00406738274013979	COG2815	PASTA domain, binds beta-lactams
White	Black	0.00497304966950678	COG2816	NADH pyrophosphatase NudC, Nudix superfamily
White	Black	1.90296e+07	COG2818	3-methyladenine DNA glycosylase Tag
White	Black	1.13299e+08	COG2820	Uridine phosphorylase
White	Black	7.8367e+09	COG2821	Membrane-bound lytic murein transglycosylase
White	Black	1.19387e+09	COG2822	Iron uptake system EfeUOB, periplasmic (or lipoprotein) component EfeO/EfeM
White	Black	0.000109328350792589	COG2823	Osmotically-inducible protein OsmY, contains BON domain
White	Black	0.00497304966950676	COG2824	Uncharacterized Zn-ribbon-containing protein
White	Black	1.90296e+08	COG2825	Periplasmic chaperone for outer membrane proteins, Skp family
White	Black	0.010493138067793	COG2826	Transposase and inactivated derivatives, IS30 family
White	Black	0.0484253159358375	COG2827	Predicted endonuclease, GIY-YIG superfamily
White	Black	0.0203913759930903	COG2828	2-Methylaconitate cis-trans-isomerase PrpF (2-methyl citrate pathway)
White	Black	0.0368856152565154	COG2829	Outer membrane phospholipase A
White	Black	0.0423443248291537	COG2831	Hemolysin activation/secretion protein
White	Black	5.54371e+09	COG2833	Uncharacterized conserved protein, contains ferritin-like DUF455 domain
White	Black	0.000368300493280749	COG2834	Outer membrane lipoprotein-sorting protein
White	Black	1.90296e+07	COG2835	Uncharacterized conserved protein YbaR, Trm112 family
White	Black	0.00105819312490706	COG2836	Sulfite exporter TauE/SafE
White	Black	2.65696e+09	COG2837	Periplasmic deferrochelatase/peroxidase EfeB
White	Black	0.0320042413753595	COG2838	Monomeric isocitrate dehydrogenase
White	Black	0.00266989276316606	COG2839	Uncharacterized conserved protein YqgC, DUF456 family
White	Black	3.86684e+09	COG2840	DNA-nicking endonuclease, Smr domain
White	Black	0.00497304966950676	COG2841	Uncharacterized conserved protein YdcH, DUF465 family
White	Black	0.000109328350792589	COG2844	UTP:GlnB (protein PII) uridylyltransferase
White	Black	0.010493138067793	COG2845	Uncharacterized protein
White	Black	7.78777e+08	COG2847	Copper(I)-binding protein
White	Black	0.00330605303409945	COG2850	Ribosomal protein L16 Arg81 hydroxylase, contains JmjC domain
White	Black	0.0276562760755425	COG2851	Mg2+/citrate symporter
White	Black	0.0237990524800025	COG2852	Very-short-patch-repair endonuclease
White	Black	0.00330605303409945	COG2854	ABC-type transporter Mla maintaining outer membrane lipid asymmetry, periplasmic MlaC component
White	Black	2.65696e+09	COG2855	Uncharacterized membrane protein YadS
White	Black	7.80914e+09	COG2856	Zn-dependent peptidase ImmA, M78 family
White	Black	0.00134873242460145	COG2857	Cytochrome c1
White	Black	0.00134873242460145	COG2860	Uncharacterized membrane protein YeiH
White	Black	0.00604420505738411	COG2861	Uncharacterized conserved protein YibQ, putative polysaccharide deacetylase 2 family
White	Black	0.000109328350792589	COG2863	Cytochrome c553
White	Black	0.000150640175060569	COG2866	Murein tripeptide amidase MpaA
White	Black	7.8367e+09	COG2867	Ribosome association toxin PasT (RatA) of the RatAB toxin-antitoxin module
White	Black	0.00015064017506057	COG2868	Uncharacterized conserved protein YsxB, DUF464 family
White	Black	0.0484253159358375	COG2869	Na+-transporting NADH:ubiquinone oxidoreductase, subunit NqrC
White	Black	0.000635529599010135	COG2872	Ser-tRNA(Ala) deacylase AlaX (editing enzyme)
White	Black	2.65696e+09	COG2876	3-deoxy-D-arabino-heptulosonate 7-phosphate (DAHP) synthase
White	Black	0.0237990524800025	COG2877	3-deoxy-D-manno-octulosonic acid (KDO) 8-phosphate synthase
White	Black	0.00604420505738412	COG2878	Na+-translocating ferredoxin:NAD+ oxidoreductase RNF, RnfB subunit
White	Black	0.00266989276316606	COG2882	Flagellar biosynthesis chaperone FliJ
White	Black	0.0124793814466504	COG2885	Outer membrane protein OmpA and related peptidoglycan-associated (lipo)proteins
White	Black	4.97902e+08	COG2887	RecB family exonuclease
White	Black	0.000823555294039658	COG2890	Methylase of polypeptide chain release factors
White	Black	0.00604420505738412	COG2893	Phosphotransferase system, mannose/fructose-specific component IIA
White	Black	0.00497304966950676	COG2895	Sulfate adenylyltransferase subunit 1, EFTu-like GTPase family
White	Black	1.99403e+06	COG2897	3-mercaptopyruvate sulfurtransferase SseA, contains two rhodanese domains
White	Black	0.000150640175060569	COG2898	Lysylphosphatidylglycerol synthetase, C-terminal domain, DUF2156 family
White	Black	0.000635529599010133	COG2900	Uncharacterized coiled-coil protein SlyX (sensitive to lysis X)
White	Black	2.65696e+09	COG2901	DNA-binding protein Fis (factor for inversion stimulation)
White	Black	0.000109328350792589	COG2902	NAD-specific glutamate dehydrogenase
White	Black	0.0203913759930903	COG2904	NADPH-dependent 7-cyano-7-deazaguanine reductase QueF, N-terminal domain
White	Black	3.86684e+09	COG2906	Bacterioferritin-associated ferredoxin
White	Black	0.000205148952382263	COG2907	Predicted NAD/FAD-binding protein
White	Black	1.13299e+08	COG2910	Putative NADH-flavin reductase
White	Black	0.000368300493280749	COG2911	Autotransporter translocation and assembly factor TamB
White	Black	0.000109328350792589	COG2913	Outer membrane protein assembly factor BamE, lipoprotein component of the BamABCDE complex
White	Black	3.86684e+09	COG2914	Putative antitoxin component PasI (RatB) of the RatAB toxin-antitoxin module, ubiquitin-RnfH superfamily
White	Black	0.000486078685415618	COG2915	Regulator of phage lambda lysogenization HflD, binds to CII and stimulates its degradation
White	Black	0.00730404980438805	COG2916	DNA-binding protein H-NS
White	Black	3.86684e+09	COG2917	Intracellular septation protein A
White	Black	0.00730404980438805	COG2918	Gamma-glutamylcysteine synthetase
White	Black	0.0173937063941558	COG2919	Cell division protein FtsB
White	Black	0.0320042413753595	COG2920	Sulfur relay (sulfurtransferase) protein, DsrC/TusE family
White	Black	0.000635529599010133	COG2921	Putative lipoic acid-binding regulatory protein
White	Black	7.8367e+09	COG2922	Uncharacterized conserved protein Smg, DUF494 family
White	Black	0.0173937063941558	COG2923	Sulfur relay (sulfurtransferase) complex TusC component, DsrF/TusC family
White	Black	7.8367e+09	COG2924	Fe-S cluster biosynthesis and repair protein YggX
White	Black	0.0203913759930903	COG2925	Exonuclease I
White	Black	3.86684e+09	COG2927	DNA polymerase III, chi subunit
White	Black	0.0423443248291536	COG2928	Uncharacterized membrane protein
White	Black	1.99403e+06	COG2929	Uncharacterized conserved protein, DUF497 family
White	Black	0.0237990524800025	COG2930	Lipid-binding SYLF domain
White	Black	0.0276562760755426	COG2932	Phage repressor protein C, contains Cro/C1-type HTH and peptisase s24 domains
White	Black	0.0173937063941558	COG2933	23S rRNA C2498 (ribose-2'-O)-methylase RlmM
White	Black	0.0173937063941558	COG2937	Glycerol-3-phosphate O-acyltransferase
White	Black	3.86684e+09	COG2938	Succinate dehydrogenase flavin-adding protein, antitoxin component of the CptAB toxin-antitoxin module
White	Black	0.00206231658646554	COG2939	Carboxypeptidase C (cathepsin A)
White	Black	0.00134873242460145	COG2941	Demethoxyubiquinone hydroxylase, CLK1/Coq7/Cat5 family
White	Black	0.00170583206658748	COG2943	Membrane glycosyltransferase
White	Black	3.04594e+08	COG2944	DNA-binding transcriptional regulator YiaG, XRE-type HTH domain
White	Black	2.65696e+09	COG2945	Alpha/beta superfamily hydrolase
White	Black	0.00730404980438805	COG2947	Predicted RNA-binding protein, contains PUA-like domain
White	Black	0.000368300493280749	COG2949	Uncharacterized periplasmic protein SanA, affects membrane permeability for vancomycin
White	Black	5.54371e+09	COG2951	Membrane-bound lytic murein transglycosylase B
White	Black	0.000368300493280749	COG2952	Uncharacterized protein
White	Black	1.19387e+09	COG2954	CYTH domain, found in class IV adenylate cyclase and various triphosphatases
White	Black	0.000823555294039658	COG2956	Lipopolysaccharide biosynthesis regulator YciM, contains six TPR domains and a predicted metal-binding C-terminal domain
White	Black	1.19387e+09	COG2957	Agmatine/peptidylarginine deiminase
White	Black	3.86684e+09	COG2959	Uncharacterized conserved protein HemX (no evidence of involvement in heme biosynthesis)
White	Black	0.000823555294039658	COG2960	Uncharacterized conserved protein YqiC, BMFP domain
White	Black	0.000486078685415618	COG2961	23S rRNA A2030 N6-methylase RlmJ
White	Black	0.00497304966950676	COG2962	Uncharacterized membrane protein RarD, contains two EamA domains
White	Black	0.0423443248291537	COG2964	Predicted transcriptional regulator YheO, contains PAS and DNA-binding HTH domains
White	Black	0.0203913759930903	COG2965	Primosomal replication protein N
White	Black	0.0320042413753595	COG2967	Uncharacterized protein affecting Mg2+/Co2+ transport
White	Black	3.86684e+09	COG2969	Stringent starvation protein B
White	Black	0.0203913759930903	COG2972	Sensor histidine kinase YesM
White	Black	0.000486078685415618	COG2974	DNA recombination-dependent growth factor C
White	Black	0.000150640175060569	COG2975	Fe-S-cluster formation regulator IscX/YfhJ
White	Black	0.000635529599010133	COG2976	Putative negative regulator of RcsB-dependent stress response
White	Black	0.000150640175060569	COG2977	4'-phosphopantetheinyl transferase EntD (siderophore biosynthesis)
White	Black	0.000823555294039658	COG2979	Uncharacterized membrane protein YebE, DUF533 family
White	Black	5.54371e+09	COG2980	Outer membrane lipoprotein LptE/RlpB (LPS assembly)
White	Black	0.00266989276316606	COG2981	Uncharacterized protein involved in cysteine biosynthesis
White	Black	0.00170583206658748	COG2982	Uncharacterized protein involved in outer membrane biogenesis
White	Black	0.000823555294039658	COG2983	Uncharacterized cysteine cluster protein YcgN, CxxCxxCC family
White	Black	0.0021416371355097	COG2987	Urocanate hydratase
White	Black	0.0320042413753595	COG2989	Murein L,D-transpeptidase YcbB/YkuD
White	Black	0.00730404980438805	COG2991	Uncharacterized protein
White	Black	0.0368856152565155	COG2992	Uncharacterized FlgJ-related protein
White	Black	0.000205148952382263	COG2993	Cbb3-type cytochrome oxidase, cytochrome c subunit
White	Black	0.000823555294039658	COG2995	Uncharacterized paraquat-inducible protein A
White	Black	1.19387e+09	COG2996	Predicted RNA-binding protein, contains S1 domains, virulence factor B family
White	Black	0.000205148952382263	COG2998	ABC-type tungstate transport system, permease component
White	Black	0.000823555294039658	COG2999	Glutaredoxin 2
White	Black	0.0040673827401398	COG3000	Sterol desaturase/sphingolipid hydroxylase, fatty acid hydroxylase superfamily
White	Black	1.13299e+08	COG3001	Fructosamine-3-kinase
White	Black	1.19387e+09	COG3005	Tetraheme cytochrome c subunit of nitrate or TMAO reductase
White	Black	0.0173937063941558	COG3006	Chromosome condensin MukBEF complex, kleisin-like MukF subunit
White	Black	3.86684e+09	COG3008	Paraquat-inducible protein B
White	Black	2.65696e+09	COG3009	Uncharacterized lipoprotein YmbA
White	Black	0.000109328350792589	COG3011	Predicted thiol-disulfide oxidoreductase YuxK, DCC family
White	Black	7.78777e+08	COG3012	Uncharacterized conserved protein YchJ, contains N- and C-terminal SEC-C domains
White	Black	0.000817006724262781	COG3014	Uncharacterized protein
White	Black	3.86684e+09	COG3017	Outer membrane lipoprotein LolB, involved in outer membrane biogenesis
White	Black	0.00266989276316606	COG3018	Uncharacterized protein
White	Black	0.00105819312490705	COG3019	Uncharacterized conserved protein
White	Black	0.0040673827401398	COG3021	Uncharacterized conserved protein YafD, endonuclease/exonuclease/phosphatase (EEP) superfamily
White	Black	0.00266989276316606	COG3022	Cytoplasmic iron level regulating protein YaaA, DUF328/UPF0246 family
White	Black	3.86684e+09	COG3024	Endogenous inhibitor of DNA gyrase, YacG/DUF329 family
White	Black	0.0237990524800024	COG3025	Inorganic triphosphatase YgiF, contains CYTH and CHAD domains
White	Black	0.00497304966950676	COG3026	Negative regulator of sigma E activity
White	Black	0.00134873242460145	COG3027	Cell division protein ZapA, inhibits GTPase activity of FtsZ
White	Black	3.86684e+09	COG3028	Ribosomal 50S subunit-associated protein YjgA (function unknown), DUF615 family
White	Black	0.000823555294039658	COG3029	Fumarate reductase subunit C
White	Black	3.11476e+08	COG3030	Protein affecting phage T7 exclusion by the F plasmid, UPF0716 family
White	Black	4.97902e+08	COG3033	Tryptophanase
White	Black	0.0484253159358375	COG3034	Murein L,D-transpeptidase YafK
White	Black	0.000486078685415618	COG3036	Stalled ribosome alternative rescue factor ArfA
White	Black	0.000368300493280749	COG3038	Cytochrome b561
White	Black	0.000635529599010133	COG3042	Putative hemolysin
White	Black	0.0173937063941558	COG3044	Predicted ATPase of the ABC class
White	Black	0.000486078685415618	COG3045	Periplasmic catabolite regulation protein CreA (function unknown)
White	Black	0.000823555294039658	COG3047	Outer membrane protein W
White	Black	0.0173937063941558	COG3050	DNA polymerase III, psi subunit
White	Black	0.0147683098910045	COG3051	Citrate lyase, alpha subunit
White	Black	0.0173937063941558	COG3052	Citrate lyase, gamma subunit
White	Black	0.0203913759930903	COG3054	Predicted transcriptional regulator
White	Black	0.0320042413753595	COG3056	Uncharacterized lipoprotein YajG
White	Black	0.0173937063941558	COG3057	Negative regulator of replication initiation
White	Black	0.0484253159358374	COG3058	Formate dehydrogenase maturation protein FdhE
White	Black	0.0173937063941558	COG3060	Transcriptional regulator of met regulon
White	Black	0.0173937063941558	COG3061	Cell envelope opacity-associated protein A (function unknown)
White	Black	0.0173937063941558	COG3064	Membrane protein involved in colicin uptake
White	Black	0.0320042413753595	COG3065	Starvation-inducible outer membrane lipoprotein
White	Black	0.0203913759930903	COG3066	DNA mismatch repair protein MutH
White	Black	0.0173937063941558	COG3067	Na+/H+ antiporter NhaB
White	Black	0.0173937063941558	COG3068	Uncharacterized protein YjaG, DUF416 family
White	Black	0.0320042413753595	COG3070	Transcriptional regulator of competence genes, TfoX/Sxy family
White	Black	3.86684e+09	COG3071	Uncharacterized conserved protein HemY, contains two TPR repeats
White	Black	0.0173937063941558	COG3072	Adenylate cyclase
White	Black	0.0173937063941558	COG3074	Cell division protein ZapB, interacts with FtsZ
White	Black	0.000823555294039658	COG3077	Antitoxin component of the RelBE or YafQ-DinJ toxin-antitoxin module
White	Black	0.0173937063941558	COG3078	Ribosome assembly protein YihI, activator of Der GTPase
White	Black	0.000486078685415618	COG3079	Uncharacterized conserved protein YgfB, UPF0149 family
White	Black	0.000823555294039658	COG3080	Fumarate reductase subunit D
White	Black	0.0173937063941558	COG3081	Nucleoid-associated protein YejK (function unknown)
White	Black	0.0173937063941558	COG3082	Uncharacterized conserved protein YejL, UPF0352 family
White	Black	0.0423443248291536	COG3083	Membrane-anchored periplasmic protein YejM, alkaline phosphatase superfamily
White	Black	0.0173937063941558	COG3084	Uncharacterized protein YihD, DUF1040 family
White	Black	0.0173937063941558	COG3085	Uncharacterized conserved protein YifE, UPF0438 family
White	Black	0.0423443248291537	COG3086	Positive regulator of sigma E activity
White	Black	0.000109328350792589	COG3087	Cell division protein FtsN
White	Black	0.00330605303409945	COG3088	Cytochrome c-type biogenesis protein CcmH/NrfF
White	Black	0.0173937063941558	COG3089	Uncharacterized conserved protein YheU, UPF0270 family
White	Black	0.0021416371355097	COG3090	TRAP-type C4-dicarboxylate transport system, small permease component
White	Black	0.0173937063941558	COG3092	Uncharacterized membrane protein YfbV, UPF0208 family
White	Black	0.000635529599010133	COG3094	Uncharacterized membrane protein SirB2
White	Black	0.0173937063941558	COG3095	Chromosome condensin MukBEF, MukE localization factor
White	Black	0.0173937063941558	COG3096	Chromosome condensin MukBEF, ATPase and DNA-binding subunit MukB [Escherichia coli str. K-12 substr. MG1655
White	Black	0.0237990524800024	COG3097	Uncharacterized protein YqfB, UPF0267 family
White	Black	0.000823555294039658	COG3098	Uncharacterized conserved protein YqcC, DUF446 family
White	Black	0.0173937063941558	COG3099	Uncharacterized conserved protein YciU, UPF0263 family
White	Black	0.0173937063941558	COG3100	Uncharacterized conserved protein YcgL, UPF0745 family
White	Black	0.0173937063941558	COG3101	Elongation factor P hydroxylase (EF-P beta-lysylation pathway)
White	Black	0.0173937063941558	COG3102	Uncharacterized conserved protein YecM, predicted metalloenzyme
White	Black	0.0237990524800024	COG3104	Dipeptide/tripeptide permease
White	Black	0.0276562760755426	COG3105	Uncharacterized membrane-anchored protein YhcB, DUF1043 family
White	Black	0.0173937063941558	COG3106	Predicted ATPase, YcjX-like family
White	Black	0.0173937063941558	COG3107	Outer membrane lipoprotein LpoA, binds and activates PBP1a
White	Black	0.00134873242460145	COG3108	Uncharacterized conserved protein YcbK, DUF882 family
White	Black	0.0173937063941558	COG3109	sRNA-binding protein
White	Black	0.0147683098910045	COG3110	Uncharacterized conserved protein YccT, UPF0319 family
White	Black	0.0173937063941558	COG3111	Predicted periplasmic protein YdeI with OB-fold, BOF family
White	Black	0.0173937063941558	COG3112	Uncharacterized protein YacL, UPF0231 family
White	Black	3.86684e+09	COG3113	ABC-type transporter Mla maintaining outer membrane lipid asymmetry, MlaB component, contains STAS domain
White	Black	0.0173937063941558	COG3114	Heme exporter protein D
White	Black	0.0173937063941558	COG3115	Cell division protein ZipA, interacts with FtsZ
White	Black	1.19387e+09	COG3116	Cell division protein FtsL, interacts with FtsB, FtsL and FtsQ
White	Black	2.65696e+09	COG3117	Lipopolysaccharide export system protein LptC
White	Black	3.67886e+07	COG3118	Negative regulator of GroEL, contains thioredoxin-like and TPR-like domains
White	Black	0.0173937063941558	COG3120	Macrodomain Ter protein organizer, MatP/YcbG family
White	Black	0.0104391200921366	COG3121	P pilus assembly protein, chaperone PapD
White	Black	0.00730404980438805	COG3123	Uncharacterized conserved protein YaiE, UPF0345 family
White	Black	0.000484825494531802	COG3125	Heme/copper-type cytochrome/quinol oxidase, subunit 4
White	Black	1.90296e+07	COG3127	Predicted ABC-type transport system involved in lysophospholipase L1 biosynthesis, permease component
White	Black	0.00134873242460145	COG3131	Periplasmic glucans biosynthesis protein
White	Black	0.0237990524800024	COG3140	Uncharacterized conserved protein YoaH, UPF0181 family
White	Black	2.65696e+09	COG3143	Chemotaxis regulator CheZ, phosphatase of CheY~P
White	Black	6.5574e+07	COG3144	Flagellar hook-length control protein FliK
White	Black	0.0104931380677929	COG3145	Alkylated DNA repair dioxygenase AlkB
White	Black	0.00170240400123955	COG3146	Predicted N-acyltransferase
White	Black	0.0320042413753595	COG3147	Cell division protein DedD (periplasmic protein involved in septation)
White	Black	7.72687e+09	COG3148	Uncharacterized conserved protein YfiP, DTW domain
White	Black	0.000633971487834258	COG3149	Type II secretory pathway, component PulM
White	Black	0.000486078685415616	COG3150	Predicted esterase YcpF, UPF0227 family
White	Black	0.00730404980438805	COG3154	Predicted lipid carrier protein YhbT, SCP2 domain
White	Black	0.004060670799756	COG3156	Type II secretory pathway, component PulK
White	Black	0.0320042413753595	COG3159	Uncharacterized conserved protein YigA, DUF484 family
White	Black	5.54371e+09	COG3161	4-hydroxybenzoate synthetase (chorismate-pyruvate lyase)
White	Black	0.00170583206658748	COG3162	Uncharacterized membrane protein, DUF485 family
White	Black	0.000635529599010133	COG3164	Uncharacterized conserved protein YhdP, contains DUF3971 and AsmA2 domains
White	Black	2.65696e+09	COG3165	Ubiquinone biosynthesis protein UbiJ, contains SCP2 domain
White	Black	0.000635529599010133	COG3166	Tfp pilus assembly protein PilN
White	Black	0.000368300493280749	COG3167	Tfp pilus assembly protein PilO
White	Black	5.54371e+09	COG3168	Tfp pilus assembly protein PilP
White	Black	0.000629312862943793	COG3169	Uncharacterized conserved protein, DUF486 family
White	Black	0.00105819312490706	COG3170	Tfp pilus assembly protein FimV
White	Black	0.0147683098910045	COG3171	Uncharacterized conserved protein YggL, DUF469 family
White	Black	0.0484253159358374	COG3172	Nicotinamide riboside kinase
White	Black	0.000109328350792589	COG3173	Predicted kinase, aminoglycoside phosphotransferase (APT) family
White	Black	6.5574e+07	COG3177	Fic family protein
White	Black	5.54371e+09	COG3178	Predicted phosphotransferase, aminoglycoside/choline kinase (APH/ChoK) family
White	Black	0.000205148952382263	COG3184	Uncharacterized protein
White	Black	0.000368300493280749	COG3185	4-hydroxyphenylpyruvate dioxygenase and related hemolysins
White	Black	0.00600810066433164	COG3188	Outer membrane usher protein FimD/PapC
White	Black	0.000486078685415616	COG3190	Flagellar biogenesis protein FliO
White	Black	0.0237990524800025	COG3192	Ethanolamine transporter EutH, required for ethanolamine utilization at low pH
White	Black	0.0203913759930903	COG3193	Uncharacterized conserved protein GlcG, DUF336 family
White	Black	0.00105819312490706	COG3197	Uncharacterized protein, possibly involved in nitrogen fixation
White	Black	0.000823555294039658	COG3198	Uncharacterized protein
White	Black	6.1144e+08	COG3199	Predicted polyphosphate- or ATP-dependent NAD kinase
White	Black	6.5574e+07	COG3200	3-deoxy-D-arabino-heptulosonate 7-phosphate (DAHP) synthase, class II
White	Black	0.00330605303409945	COG3203	Outer membrane protein (porin)
White	Black	0.0203913759930903	COG3213	Uncharacterized protein involved in response to NO
White	Black	5.54371e+09	COG3215	Tfp pilus assembly protein PilZ
White	Black	0.00105819312490706	COG3216	Uncharacterized conserved protein, DUF2062 family
White	Black	0.000484825494531802	COG3217	Uncharacterized conserved protein YcbX, contains MOSC and Fe-S domains
White	Black	0.000486078685415618	COG3218	ABC-type uncharacterized transport system, auxiliary component
White	Black	0.0237990524800024	COG3220	Uncharacterized conserved protein, UPF0276 family
White	Black	0.0229714540184884	COG3222	Uncharacterized conserved protein, glycosyltransferase A (GT-A) superfamily, DUF2064 family
White	Black	1.13299e+08	COG3226	DNA-binding transcriptional regulator YbjK
White	Black	0.000635529599010133	COG3228	Mlc titration factor MtfA, regulates ptsG expression
White	Black	0.00134873242460145	COG3230	Heme oxygenase
White	Black	7.8367e+09	COG3235	Uncharacterized membrane protein
White	Black	0.0276562760755426	COG3236	Predicted NAD-dependent protein-ADP-ribosyltransferase YbiA, DUF1768 family
White	Black	0.0484253159358374	COG3238	Uncharacterized membrane protein YdcZ, DUF606 family
White	Black	0.00266989276316606	COG3241	Azurin
White	Black	7.8367e+09	COG3242	Uncharacterized conserved protein YjeT, DUF2065 family
White	Black	0.00603516803285085	COG3243	Poly(3-hydroxyalkanoate) synthetase
White	Black	0.0147683098910045	COG3245	Cytochrome c5
White	Black	0.00105819312490705	COG3247	Uncharacterized membrane protein HdeD, DUF308 family
White	Black	1.99403e+06	COG3253	Chlorite dismutase
White	Black	0.00105819312490705	COG3254	L-rhamnose mutarotase
White	Black	2.65696e+09	COG3256	Nitric oxide reductase large subunit
White	Black	8.786e+07	COG3259	Coenzyme F420-reducing hydrogenase, alpha subunit
White	Black	2.45368e+06	COG3262	Ni,Fe-hydrogenase III component G
White	Black	0.00105819312490706	COG3264	Small-conductance mechanosensitive channel
White	Black	0.000276314027212098	COG3265	Gluconate kinase
White	Black	0.0040673827401398	COG3267	Type II secretory pathway, component ExeA (predicted ATPase)
White	Black	0.01320178014293	COG3268	Uncharacterized conserved protein, related to short-chain dehydrogenases
White	Black	0.00497304966950678	COG3274	Surface polysaccharide O-acyltransferase, integral membrane enzyme
White	Black	0.000368300493280749	COG3278	Cbb3-type cytochrome oxidase, subunit 1
White	Black	3.11476e+08	COG3279	DNA-binding response regulator, LytR/AlgR family
White	Black	1.99403e+06	COG3280	Maltooligosyltrehalose synthase
White	Black	3.67886e+07	COG3281	Predicted trehalose synthase
White	Black	4.95298e+07	COG3287	Uncharacterized conserved protein, contains FIST_N domain
White	Black	7.8367e+09	COG3288	NAD/NADP transhydrogenase alpha subunit
White	Black	0.00330605303409945	COG3291	PKD repeat
White	Black	5.34051e+09	COG3292	Periplasmic ligand-binding sensor domain
White	Black	7.04885e+08	COG3294	Metal-dependent phosphatase/phosphodiesterase, HD supefamily
White	Black	3.11476e+08	COG3296	Uncharacterized conserved protein, Tic20 family
White	Black	0.002137540417971	COG3302	DMSO reductase anchor subunit
White	Black	0.00015064017506057	COG3303	Formate-dependent nitrite reductase, periplasmic cytochrome c552 subunit
White	Black	3.86684e+09	COG3304	Uncharacterized membrane protein YccF, DUF307 family
White	Black	1.79649e+09	COG3306	Glycosyltransferase involved in LPS biosynthesis, GR25 family
White	Black	0.000109328350792589	COG3308	Uncharacterized membrane protein
White	Black	0.0237990524800024	COG3310	Uncharacterized protein
White	Black	4.97902e+08	COG3312	FoF1-type ATP synthase assembly protein I
White	Black	0.000635529599010133	COG3313	Predicted Fe-S protein YdhL, DUF1289 family
White	Black	0.000102205527789422	COG3314	Uncharacterized membrane protein YjiH, contains nucleoside recognition GATE domain
White	Black	7.8367e+09	COG3317	Uncharacterized lipoprotein
White	Black	0.000109328350792589	COG3321	Acyl transferase domain in polyketide synthase (PKS) enzymes
White	Black	0.0484253159358375	COG3323	Uncharacterized protein
White	Black	1.79649e+09	COG3324	Predicted enzyme related to lactoylglutathione lyase
White	Black	0.0320042413753595	COG3326	Uncharacterized membrane protein YsdA, DUF1294 family
White	Black	0.0237990524800025	COG3333	TctA family transporter
White	Black	0.010493138067793	COG3334	Flagellar motility protein MotE, a chaperone for MotC folding
White	Black	0.000800499114491034	COG3335	Transposase
White	Black	6.5574e+07	COG3336	Cytochrome c oxidase assembly factor CtaG
White	Black	0.00330605303409945	COG3338	Carbonic anhydrase
White	Black	1.19387e+09	COG3344	Retron-type reverse transcriptase
White	Black	0.0203913759930903	COG3345	Alpha-galactosidase
White	Black	1.99403e+06	COG3346	Cytochrome oxidase assembly protein ShyY1
White	Black	0.000486078685415616	COG3363	Archaeal IMP cyclohydrolase
White	Black	0.0320042413753595	COG3381	Cytoplasmic chaperone TorD involved in molybdoenzyme TorA maturation
White	Black	3.86684e+09	COG3382	B3/B4 domain (DNA/RNA-binding domain of Phe-tRNA-synthetase)
White	Black	0.000205148952382263	COG3384	Aromatic ring-opening dioxygenase, catalytic subunit, LigB family
White	Black	0.000635529599010133	COG3386	Sugar lactone lactonase YvrE
White	Black	0.00655236232949742	COG3387	Glucoamylase (glucan-1,4-alpha-glucosidase), GH15 family
White	Black	3.86684e+09	COG3391	DNA-binding beta-propeller fold protein YncE
White	Black	2.65696e+09	COG3392	Adenine-specific DNA methylase
White	Black	6.5574e+07	COG3393	Predicted acetyltransferase, GNAT family
White	Black	0.0276562760755425	COG3394	Predicted glycoside hydrolase or deacetylase ChbG, UPF0249 family
White	Black	0.000276314027212098	COG3395	Uncharacterized conserved protein YgbK, DUF1537 family
White	Black	0.0186195244726348	COG3396	1,2-phenylacetyl-CoA epoxidase, catalytic subunit
White	Black	0.000486078685415616	COG3400	Uncharacterized protein
White	Black	0.0276562760755425	COG3401	Fibronectin type 3 domain
White	Black	1.90296e+07	COG3402	Uncharacterized membrane protein YdbS, contains bPH2 (bacterial pleckstrin homology) domain
White	Black	0.00406738274013979	COG3404	Formiminotetrahydrofolate cyclodeaminase
White	Black	0.00015064017506057	COG3408	Glycogen debranching enzyme (alpha-1,6-glucosidase)
White	Black	0.0040673827401398	COG3411	(2Fe-2S) ferredoxin
White	Black	0.0368856152565155	COG3414	Phosphotransferase system, galactitol-specific IIB component
White	Black	0.00856698458908271	COG3417	Outer membrane lipoprotein LpoB, binds and activates PBP1b
White	Black	2.65696e+09	COG3418	Flagellar biosynthesis/type III secretory pathway chaperone
White	Black	4.97902e+08	COG3419	Tfp pilus assembly protein, tip-associated adhesin PilY1
White	Black	4.97902e+08	COG3423	Predicted transcriptional regulator, lambda repressor-like DNA-binding domain
White	Black	0.0241048501160466	COG3424	Predicted naringenin-chalcone synthase
White	Black	4.97902e+08	COG3426	Butyrate kinase
White	Black	1.13299e+08	COG3428	Uncharacterized membrane protein YdbT, contains bPH2 (bacterial pleckstrin homology) domain
White	Black	1.99403e+06	COG3429	Glucose-6-phosphate dehydrogenase assembly protein OpcA, contains a peptidoglycan-binding domain
White	Black	0.0123268646111405	COG3436	Transposase
White	Black	7.41092e+08	COG3437	Response regulator c-di-GMP phosphodiesterase, RpfG family, contains REC and HD-GYP domains
White	Black	0.0203913759930903	COG3439	Uncharacterized conserved protein, DUF302 family
White	Black	7.78777e+08	COG3442	Glutamine amidotransferase related to the GATase domain of CobQ
White	Black	0.000150640175060569	COG3445	Autonomous glycyl radical cofactor GrcA
White	Black	4.97902e+08	COG3451	Type IV secretory pathway, VirB4 component
White	Black	0.00214163713550969	COG3453	Predicted phosphohydrolase, protein tyrosine phosphatase (PTP) superfamily, DUF442 family
White	Black	0.038392783282954	COG3454	Alpha-D-ribose 1-methylphosphonate 5-triphosphate diphosphatase PhnM
White	Black	0.00178453500850612	COG3457	Predicted amino acid racemase
White	Black	0.0133537789336743	COG3460	1,2-phenylacetyl-CoA epoxidase, PaaB subunit
White	Black	2.45368e+06	COG3461	Uncharacterized protein
White	Black	2.65696e+09	COG3467	Nitroimidazol reductase NimA or a related FMN-containing flavoprotein, pyridoxamine 5'-phosphate oxidase superfamily
White	Black	0.000823555294039658	COG3470	Uncharacterized protein probably involved in high-affinity Fe2+ transport
White	Black	0.000823555294039658	COG3471	Predicted secreted (periplasmic) protein
White	Black	0.00604420505738412	COG3472	Uncharacterized protein
White	Black	3.11476e+08	COG3475	Phosphorylcholine metabolism protein LicD
White	Black	0.0273941458566153	COG3476	Tryptophan-rich sensory protein (mitochondrial benzodiazepine receptor homolog)
White	Black	0.00730404980438805	COG3477	Uncharacterized membrane protein YagU, involved in acid resistance, DUF1440 family
White	Black	4.97902e+08	COG3480	Predicted secreted protein containing a PDZ domain
White	Black	0.00330605303409945	COG3481	3'-5' exoribonuclease YhaM, can participate in 23S rRNA maturation, HD superfamily
White	Black	0.00134588462925909	COG3484	Predicted proteasome-type protease
White	Black	0.0158897278833481	COG3485	Protocatechuate 3,4-dioxygenase beta subunit
White	Black	0.0203699160248533	COG3488	Uncharacterized conserved protein with two CxxC motifs, DUF1111 family
White	Black	0.000823555294039658	COG3493	Na+/citrate or Na+/malate symporter
White	Black	0.0173937063941558	COG3494	Uncharacterized conserved protein, DUF1009 family
White	Black	0.0173937063941558	COG3503	Uncharacterized membrane protein
White	Black	0.0237990524800025	COG3504	Type IV secretory pathway, VirB9 components
White	Black	1.90296e+08	COG3505	Type IV secretory pathway, VirD4 component, TraG/TraD family ATPase
White	Black	0.00893156497612765	COG3506	Regulation of enolase protein 1 (function unknown), concanavalin A-like superfamily
White	Black	3.11476e+08	COG3507	Beta-xylosidase
White	Black	0.000109328350792589	COG3509	Poly(3-hydroxybutyrate) depolymerase
White	Black	0.0147683098910045	COG3512	CRISPR/Cas system-associated protein Cas2, endoribonuclease
White	Black	1.70276e+07	COG3514	Uncharacterized conserved protein, DUF4415 family
White	Black	3.85168e+09	COG3515	Predicted component of the type VI protein secretion system
White	Black	0.00214163713550969	COG3527	Alpha-acetolactate decarboxylase
White	Black	3.11476e+08	COG3533	Uncharacterized conserved protein, DUF1680 family
White	Black	2.61312e+09	COG3534	Alpha-L-arabinofuranosidase
White	Black	5.54371e+09	COG3536	Uncharacterized conserved protein, DUF971 family
White	Black	0.000205148952382263	COG3538	Meiotically up-regulated gene 157 (Mug157) protein (function unknown)
White	Black	0.000412512876123834	COG3539	Pilin (type 1 fimbria component protein)
White	Black	0.00769420179272395	COG3540	Phosphodiesterase/alkaline phosphatase D
White	Black	0.0122613031399404	COG3542	Predicted sugar epimerase, cupin superfamily
White	Black	9.76294e+06	COG3543	Uncharacterized protein
White	Black	0.00769420179272395	COG3544	Uncharacterized conserved protein, DUF305 family
White	Black	0.0104931380677929	COG3545	Predicted esterase of the alpha/beta hydrolase fold
White	Black	0.00730404980438805	COG3547	Transposase
White	Black	0.000823555294039658	COG3548	Uncharacterized membrane protein
White	Black	0.00497304966950676	COG3550	Serine/threonine protein kinase HipA, toxin component of the HipAB toxin-antitoxin module
White	Black	1.13299e+08	COG3553	Uncharacterized protein
White	Black	3.11476e+08	COG3559	Putative exporter of polyketide antibiotics
White	Black	0.000205148952382263	COG3560	Fatty acid repression mutant protein (predicted oxidoreductase)
White	Black	0.000273169238111948	COG3561	Phage anti-repressor protein
White	Black	0.0133537789336743	COG3564	Uncharacterized conserved protein, DUF779 family
White	Black	0.000823555294039658	COG3576	Predicted flavin-nucleotide-binding protein, pyridoxine 5'-phosphate oxidase superfamily
White	Black	7.78777e+08	COG3579	Aminopeptidase C
White	Black	0.00134873242460145	COG3580	Predicted nucleotide-binding protein, sugar kinase/HSP70/actin superfamily
White	Black	0.000276314027212098	COG3581	Predicted nucleotide-binding protein, sugar kinase/HSP70/actin superfamily
White	Black	1.99403e+06	COG3583	Uncharacterized conserved protein YabE, contains G5 and tandem DUF348 domains
White	Black	0.010493138067793	COG3584	3D (Asp-Asp-Asp) domain
White	Black	1.79649e+09	COG3585	Molybdopterin-binding protein
White	Black	0.0276562760755425	COG3588	Fructose-bisphosphate aldolase class 1
White	Black	0.0203913759930903	COG3590	Predicted metalloendopeptidase
White	Black	0.000276314027212098	COG3591	V8-like Glu-specific endopeptidase
White	Black	0.000109328350792589	COG3594	Fucose 4-O-acetylase or related acetyltransferase
White	Black	0.0237990524800024	COG3595	Uncharacterized conserved protein YvlB, contains DUF4097 and DUF4098 domains
White	Black	0.0368856152565155	COG3600	Uncharacterized phage-associated protein
White	Black	0.00497304966950678	COG3601	Riboflavin transporter FmnP
White	Black	0.0433782744758103	COG3602	Uncharacterized protein
White	Black	5.46173e+09	COG3604	Transcriptional regulator containing GAF, AAA-type ATPase, and DNA-binding Fis domains
White	Black	0.000368300493280749	COG3607	Predicted lactoylglutathione lyase
White	Black	0.00604420505738412	COG3615	Uncharacterized protein/domain, possibly involved in tellurite resistance
White	Black	0.00063397148783426	COG3617	Prophage antirepressor
White	Black	1.79649e+09	COG3622	Hydroxypyruvate isomerase
White	Black	0.0173937063941558	COG3628	Phage baseplate assembly protein W
White	Black	1.10457e+08	COG3631	Ketosteroid isomerase-related protein
White	Black	0.0423443248291537	COG3635	2,3-bisphosphoglycerate-independent phosphoglycerate mutase, archeal type
White	Black	0.00015064017506057	COG3636	DNA-binding prophage protein
White	Black	2.22914e+07	COG3640	CO dehydrogenase nickel-insertion accessory protein CooC1
White	Black	0.000109328350792589	COG3641	Uncharacterized membrane protein (does not regulate perfringolysin O expression)
White	Black	0.00134873242460145	COG3643	Glutamate formiminotransferase
White	Black	0.0124793814466504	COG3645	Phage antirepressor protein YoqD, KilAC domain
White	Black	0.000150640175060569	COG3647	Uncharacterized membrane protein YjdF
White	Black	0.00406738274013979	COG3649	CRISPR/Cas system type I-B associated protein Csh2, Cas7 group, RAMP superfamily
White	Black	0.0423443248291537	COG3653	N-acyl-D-aspartate/D-glutamate deacylase
White	Black	1.19387e+09	COG3655	DNA-binding transcriptional regulator, XRE family
White	Black	0.000635529599010135	COG3657	Putative component of the toxin-antitoxin plasmid stabilization module
White	Black	0.0145966414029021	COG3660	Mitochondrial fission protein ELM1
White	Black	0.000443544258559571	COG3661	Alpha-glucuronidase
White	Black	3.11476e+08	COG3663	G:T/U-mismatch repair DNA glycosylase
White	Black	0.01320178014293	COG3665	Uncharacterized conserved protein YcgI, DUF1989 family
White	Black	1.19387e+09	COG3669	Alpha-L-fucosidase
White	Black	0.000150640175060569	COG3671	Uncharacterized membrane protein
White	Black	0.00134873242460145	COG3676	Transposase and inactivated derivatives
White	Black	0.000205148952382263	COG3678	Periplasmic protein refolding chaperone Spy/CpxP family
White	Black	7.78777e+08	COG3681	L-cysteine desulfidase
White	Black	0.0021416371355097	COG3682	Predicted transcriptional regulator
White	Black	0.0276562760755425	COG3684	Tagatose-1,6-bisphosphate aldolase
White	Black	0.00214163713550969	COG3686	Uncharacterized conserved protein, MAPEG superfamily
White	Black	0.010493138067793	COG3689	Uncharacterized membrane protein YcgQ, UPF0703/DUF1980 family
White	Black	0.0173937063941558	COG3691	Uncharacterized conserved protein YfcZ, UPF0381/DUF406 family
White	Black	0.00341955081285786	COG3693	Endo-1,4-beta-xylanase, GH35 family
White	Black	0.0203913759930903	COG3694	ABC-type uncharacterized transport system, permease component
White	Black	7.8367e+09	COG3697	Phosphoribosyl-dephospho-CoA transferase (holo-ACP synthetase)
White	Black	0.000635529599010133	COG3698	Uncharacterized protein YigE, DUF2233 family
White	Black	0.0124793814466504	COG3701	Type IV secretory pathway, TrbF components
White	Black	0.038861682394	COG3702	Type IV secretory pathway, VirB3 components
White	Black	0.000633971487834258	COG3703	Cation transport regulator ChaC
White	Black	0.0237990524800025	COG3706	Two-component response regulator, PleD family, consists of two REC domains and a diguanylate cyclase (GGDEF) domain
White	Black	0.000368300493280749	COG3707	Two-component response regulator, AmiR/NasT family, consists of REC and RNA-binding antiterminator (ANTAR) domains
White	Black	0.00730404980438805	COG3712	Periplasmic ferric-dicitrate binding protein FerR, regulates iron transport through sigma-19
White	Black	2.61312e+09	COG3714	Uncharacterized membrane protein YhhN
White	Black	1.99403e+06	COG3718	5-deoxy-D-glucuronate isomerase
White	Black	0.0173937063941558	COG3719	Ribonuclease I
White	Black	0.00015064017506057	COG3721	Putative heme iron utilization protein
White	Black	7.8367e+09	COG3723	Recombinational DNA repair protein RecT
White	Black	0.0173937063941558	COG3727	G:T-mismatch repair DNA endonuclease, very short patch repair protein
White	Black	0.0484253159358375	COG3730	Phosphotransferase system sorbitol-specific component IIC
White	Black	0.00604420505738411	COG3731	Phosphotransferase system sorbitol-specific component IIA
White	Black	7.80914e+09	COG3734	2-keto-3-deoxy-galactonokinase
White	Black	0.00497304966950678	COG3735	Uncharacterized conserved protein YbaP, TraB family
White	Black	0.000150640175060569	COG3737	Uncharacterized conserved protein, contains Mth938-like domain
White	Black	0.0173937063941558	COG3738	Uncharacterized protein YijF, DUF1287 family
White	Black	2.65696e+09	COG3744	PIN domain nuclease, a component of toxin-antitoxin system (PIN domain)
White	Black	0.0237990524800024	COG3745	Flp pilus assembly protein CpaB
White	Black	0.0368856152565155	COG3746	Phosphate-selective porin
White	Black	0.0423443248291537	COG3755	Uncharacterized conserved protein YecT, DUF1311 family
White	Black	1.79649e+09	COG3757	Lyzozyme M1 (1,4-beta-N-acetylmuramidase), GH25 family
White	Black	0.0320042413753595	COG3758	Various environmental stresses-induced protein Ves (function unknown)
White	Black	0.00170583206658748	COG3759	Uncharacterized membrane protein
White	Black	0.0368856152565155	COG3762	Uncharacterized membrane protein
White	Black	7.8367e+09	COG3764	Sortase (surface protein transpeptidase)
White	Black	0.00170583206658748	COG3766	Uncharacterized membrane protein YjfL, UPF0719 family
White	Black	0.000815891089919602	COG3767	Uncharacterized low-complexity protein
White	Black	0.0173937063941558	COG3768	Uncharacterized membrane protein YcjF, UPF0283 family
White	Black	0.0173937063941558	COG3770	Murein endopeptidase
White	Black	0.0173937063941558	COG3771	Uncharacterized membrane protein YciS, DUF1049 family
White	Black	3.11476e+08	COG3772	Phage-related lysozyme (muramidase), GH24 family
White	Black	0.00877788408961301	COG3775	Phosphotransferase system, galactitol-specific IIC component
White	Black	0.000109328350792589	COG3778	Uncharacterized protein YmfQ in lambdoid prophage, DUF2313 family
White	Black	0.00730404980438805	COG3779	Uncharacterized conserved protein YegJ, DUF2314 family
White	Black	0.000368300493280749	COG3781	Predicted membrane chloride channel, bestrophin family
White	Black	0.00134873242460145	COG3782	Uncharacterized protein
White	Black	0.00877788408961299	COG3791	Uncharacterized conserved protein
White	Black	0.0368856152565154	COG3795	Uncharacterized conserved protein
White	Black	0.0484253159358375	COG3799	Methylaspartate ammonia-lyase
White	Black	5.54371e+09	COG3803	Uncharacterized conserved protein, DUF924 family
White	Black	1.90296e+08	COG3808	Na+ or H+-translocating membrane pyrophosphatase
White	Black	0.0320042413753595	COG3817	Uncharacterized membrane protein
White	Black	0.0320042413753595	COG3819	Uncharacterized membrane protein
White	Black	0.0237990524800024	COG3823	Glutamine cyclotransferase
White	Black	6.5574e+07	COG3824	Predicted Zn-dependent protease, minimal metalloprotease (MMP)-like domain
White	Black	0.00134588462925909	COG3825	Uncharacterized conserved protein, contains von Willebrand factor type A (vWA) domain
White	Black	0.000205148952382263	COG3829	Transcriptional regulator containing PAS, AAA-type ATPase, and DNA-binding Fis domains
White	Black	0.0484253159358374	COG3831	WGR domain, predicted DNA-binding domain in MolR
White	Black	1.90296e+07	COG3832	Uncharacterized conserved protein YndB, AHSA1/START domain
White	Black	0.0484253159358374	COG3833	ABC-type maltose transport system, permease component
White	Black	0.00497304966950678	COG3835	Sugar diacid utilization regulator
White	Black	0.0173937063941558	COG3840	ABC-type thiamine transport system, ATPase component
White	Black	0.0147683098910045	COG3846	Type IV secretory pathway, TrbL components
White	Black	0.00604420505738411	COG3847	Flp pilus assembly protein, pilin Flp
White	Black	1.19387e+09	COG3850	Signal transduction histidine kinase, nitrate/nitrite-specific
White	Black	0.00497304966950676	COG3852	Signal transduction histidine kinase, nitrogen specific
White	Black	2.65696e+09	COG3855	Fructose-1,6-bisphosphatase
White	Black	0.000823555294039658	COG3857	ATP-dependent helicase/DNAse subunit B
White	Black	0.00877788408961299	COG3860	Uncharacterized protein
White	Black	1.79649e+09	COG3862	Uncharacterized protein with two CxxC motifs
White	Black	1.79649e+09	COG3865	Glyoxalase superfamily enzyme, possibly 3-demethylubiquinone-9 3-methyltransferase
White	Black	0.00812824275824869	COG3866	Pectate lyase
White	Black	1.90296e+08	COG3867	Arabinogalactan endo-1,4-beta-galactosidase
White	Black	6.38169e+07	COG3868	Uncharacterized protein
White	Black	0.000486078685415616	COG3869	Protein-arginine kinase
White	Black	0.00406738274013979	COG3872	Uncharacterized conserved protein YqhQ
White	Black	0.0484253159358375	COG3874	Uncharacterized spore protein YtfJ
White	Black	0.0173937063941558	COG3875	Nickel-dependent lactate racemase
White	Black	7.8367e+09	COG3877	Uncharacterized protein
White	Black	0.000486078685415618	COG3878	Uncharacterized protein YwqG
White	Black	0.00730404980438805	COG3879	Uncharacterized conserved protein YlxW, UPF0749 family
White	Black	0.000486078685415616	COG3880	Protein-arginine kinase activator protein McsA
White	Black	0.00330605303409945	COG3881	Uncharacterized protein YrrD, contains PRC-barrel domain
White	Black	3.86684e+09	COG3885	Aromatic ring-opening dioxygenase, LigB subunit
White	Black	0.00105819312490705	COG3887	c-di-AMP phosphodiesterase, consists of a GGDEF-like and DHH domains
White	Black	0.000556017127280981	COG3889	Predicted periplasmic protein
White	Black	0.0173937063941558	COG3893	Inactivated superfamily I helicase
White	Black	0.000109328350792589	COG3903	Predicted ATPase
White	Black	0.00170583206658748	COG3909	Cytochrome c556
White	Black	0.00266989276316606	COG3910	Predicted ATPase
White	Black	0.00105819312490705	COG3914	Predicted O-linked N-acetylglucosamine transferase, SPINDLY family
White	Black	0.00214163713550969	COG3919	Predicted ATP-dependent carboligase, ATP-grasp superfamily
White	Black	0.00105819312490706	COG3920	Two-component sensor histidine kinase, HisKA and HATPase domains
White	Black	0.0173937063941558	COG3923	Primosomal replication protein N''
White	Black	0.00489523933217836	COG3938	Proline racemase
White	Black	0.0124793814466504	COG3944	Capsular polysaccharide biosynthesis protein
White	Black	0.00134873242460145	COG3949	Uncharacterized membrane protein YkvI
White	Black	0.0173937063941558	COG3955	Uncharacterized protein, DUF1919 family
White	Black	0.000473647892292963	COG3956	Uncharacterized conserved protein YabN, contains tetrapyrrole methylase and MazG-like pyrophosphatase domain
White	Black	0.00730404980438805	COG3957	Phosphoketolase
White	Black	0.00330605303409945	COG3959	Transketolase, N-terminal subunit
White	Black	0.0133537789336743	COG3960	Glyoxylate carboligase
White	Black	1.99403e+06	COG3962	TPP-dependent trihydroxycyclohexane-1,2-dione (THcHDO) dehydratase, myo-inositol metabolism
White	Black	4.97902e+08	COG3968	Glutamine synthetase type III
White	Black	0.029576129688676	COG3969	Predicted phosphoadenosine phosphosulfate sulfurtransferase, contains C-terminal DUF3440 domain
White	Black	0.00170240400123955	COG3971	2-keto-4-pentenoate hydratase
White	Black	3.67886e+07	COG3973	DNA helicase IV
White	Black	0.000150640175060569	COG3975	Predicted metalloprotease, contains C-terminal PDZ domain
White	Black	0.00134873242460145	COG3976	Uncharacterized protein, contains FMN-binding domain
White	Black	0.00604420505738411	COG4076	Predicted RNA methylase
White	Black	0.0173129064802136	COG4087	Soluble P-type ATPase
White	Black	9.32543e+08	COG4089	Uncharacterized membrane protein
White	Black	0.00134873242460145	COG4091	Predicted homoserine dehydrogenase, contains C-terminal SAF domain
White	Black	7.74941e+08	COG4095	Uncharacterized conserved protein, contains PQ loop repeat
White	Black	0.00497304966950678	COG4097	Predicted ferric reductase
White	Black	0.000276314027212098	COG4100	Cystathionine beta-lyase family protein involved in aluminum resistance
White	Black	3.85168e+09	COG4102	Uncharacterized conserved protein, DUF1501 family
White	Black	0.023703939651054	COG4113	Predicted nucleic acid-binding protein, contains PIN domain
White	Black	7.8367e+09	COG4118	Antitoxin component of toxin-antitoxin stability system, DNA-binding transcriptional repressor
White	Black	0.00604420505738411	COG4120	ABC-type uncharacterized transport system, permease component
White	Black	0.00170583206658748	COG4121	tRNA U34 5-methylaminomethyl-2-thiouridine-forming methyltransferase MnmC
White	Black	0.000205148952382263	COG4123	tRNA1(Val) A37 N6-methylase TrmN6
White	Black	6.5574e+07	COG4129	Uncharacterized membrane protein YgaE, UPF0421/DUF939 family
White	Black	0.000150640175060569	COG4133	ABC-type transport system involved in cytochrome c biogenesis, ATPase component
White	Black	0.000276314027212098	COG4137	ABC-type uncharacterized transport system, permease component
White	Black	0.000368300493280749	COG4143	ABC-type thiamine transport system, periplasmic component
White	Black	0.0423443248291537	COG4145	Na+/panthothenate symporter
White	Black	0.000276314027212098	COG4147	Na+(or H+)/acetate symporter ActP
White	Black	0.0203913759930903	COG4148	ABC-type molybdate transport system, ATPase component
White	Black	0.000635529599010133	COG4149	ABC-type molybdate transport system, permease component
White	Black	0.000276314027212098	COG4152	ABC-type uncharacterized transport system, ATPase component
White	Black	0.00134873242460145	COG4154	L-fucose mutarotase/ribose pyranase, RbsD/FucU family
White	Black	0.0368856152565154	COG4160	ABC-type arginine/histidine transport system, permease component
White	Black	0.0173937063941558	COG4161	ABC-type arginine transport system, ATPase component
White	Black	0.0173937063941558	COG4167	ABC-type antimicrobial peptide transport system, ATPase component
White	Black	0.0173937063941558	COG4168	ABC-type antimicrobial peptide transport system, permease component
White	Black	0.0173937063941558	COG4170	ABC-type antimicrobial peptide transport system, ATPase component
White	Black	0.0173937063941558	COG4171	ABC-type antimicrobial peptide transport system, permease component
White	Black	0.0237990524800024	COG4172	ABC-type microcin C transport system, duplicated ATPase component YejF
White	Black	0.0368856152565154	COG4174	ABC-type microcin C transport system, permease component YejB
White	Black	0.000276314027212098	COG4175	ABC-type proline/glycine betaine transport system, ATPase component
White	Black	0.00170583206658748	COG4176	ABC-type proline/glycine betaine transport system, permease component
White	Black	0.0484253159358375	COG4177	ABC-type branched-chain amino acid transport system, permease component
White	Black	0.0104931380677929	COG4178	ABC-type uncharacterized transport system, permease and ATPase components
White	Black	0.000635529599010133	COG4181	Predicted ABC-type transport system involved in lysophospholipase L1 biosynthesis, ATPase component
White	Black	0.00133736463364769	COG4187	Arginine utilization protein RocB
White	Black	0.012418271730601	COG4191	Signal transduction histidine kinase regulating C4-dicarboxylate transport system
White	Black	0.0173937063941558	COG4193	Beta- N-acetylglucosaminidase
White	Black	3.86684e+09	COG4198	Uncharacterized conserved protein, DUF1015 family
White	Black	0.0320042413753595	COG4200	Uncharacterized protein
White	Black	0.000205148952382263	COG4206	Outer membrane cobalamin receptor protein
White	Black	0.00170583206658748	COG4208	ABC-type sulfate transport system, permease component
White	Black	0.0173937063941558	COG4215	ABC-type arginine transport system, permease component
White	Black	0.0147683098910045	COG4221	NADP-dependent 3-hydroxy acid dehydrogenase YdfG
White	Black	3.11476e+08	COG4222	Uncharacterized conserved protein
White	Black	0.0173937063941558	COG4224	Uncharacterized protein YnzC, UPF0291/DUF896 family
White	Black	6.5574e+07	COG4225	Rhamnogalacturonyl hydrolase YesR
White	Black	3.85168e+08	COG4227	Antirestriction protein ArdC
White	Black	7.8367e+09	COG4228	Mu-like prophage DNA circulation protein
White	Black	2.65696e+09	COG4230	Delta 1-pyrroline-5-carboxylate dehydrogenase
White	Black	0.0040673827401398	COG4232	Thiol:disulfide interchange protein
White	Black	0.00170583206658748	COG4235	Cytochrome c-type biogenesis protein CcmH/NrfG
White	Black	0.0320042413753595	COG4239	ABC-type microcin C transport system, permease component YejE
White	Black	0.0276562760755425	COG4241	Uncharacterized conserved protein YybS, DUF2232 family
White	Black	4.97902e+08	COG4243	Uncharacterized membrane protein
White	Black	3.86684e+09	COG4255	Uncharacterized protein
White	Black	0.00604420505738411	COG4260	Membrane protease subunit, stomatin/prohibitin family, contains C-terminal Zn-ribbon domain
White	Black	3.86684e+09	COG4262	Predicted spermidine synthase with an N-terminal membrane domain
White	Black	0.00383624785554754	COG4264	Siderophore synthetase component
White	Black	0.00497304966950678	COG4267	Uncharacterized membrane protein
White	Black	7.78777e+08	COG4270	Uncharacterized membrane protein
White	Black	2.65696e+09	COG4272	Uncharacterized membrane protein
White	Black	5.54371e+09	COG4279	Uncharacterized conserved protein, contains Zn finger domain
White	Black	0.000633971487834258	COG4281	Acyl-CoA-binding protein
White	Black	1.99403e+06	COG4284	UDP-N-acetylglucosamine pyrophosphorylase
White	Black	0.000348685461026815	COG4289	Uncharacterized protein
White	Black	0.000150640175060569	COG4290	Guanyl-specific ribonuclease Sa
White	Black	0.0237990524800025	COG4299	Predicted acyltransferase
White	Black	0.000367301629242199	COG4301	Uncharacterized conserved protein, contains predicted SAM-dependent methyltransferase domain
White	Black	3.67886e+07	COG4309	Uncharacterized conserved protein, DUF2249 family
White	Black	0.0423443248291537	COG4314	Nitrous oxide reductase accessory protein NosL
White	Black	0.00105819312490706	COG4319	Ketosteroid isomerase homolog
White	Black	1.8582e+08	COG4333	Uncharacterized protein
White	Black	0.0368856152565154	COG4335	3-methyladenine DNA glycosylase AlkC
White	Black	0.000817006724262781	COG4336	Uncharacterized protein YcsI, UPF0317 family
White	Black	3.11476e+08	COG4339	Predicted metal-dependent phosphohydrolase, HD superfamily
White	Black	0.0016381001328362	COG4367	Uncharacterized protein
White	Black	0.00876599862865486	COG4373	Mu-like prophage FluMu protein gp28
White	Black	7.8367e+09	COG4378	Uncharacterized protein
White	Black	1.79649e+09	COG4383	Mu-like prophage protein gp29
White	Black	0.0484253159358374	COG4389	Site-specific recombinase
White	Black	0.000635529599010133	COG4390	Uncharacterized protein
White	Black	5.54371e+09	COG4391	Uncharacterized conserved protein, contains Zn-finger domain
White	Black	0.0021416371355097	COG4393	Uncharacterized membrane protein
White	Black	0.000486078685415618	COG4395	Predicted lipid-binding transport protein, Tim44 family
White	Black	5.54371e+09	COG4401	Chorismate mutase
White	Black	0.00119325408139154	COG4403	Lantibiotic modifying enzyme
White	Black	0.0423443248291537	COG4409	Neuraminidase (sialidase)
White	Black	0.000368300493280749	COG4420	Uncharacterized membrane protein
White	Black	0.00213754041797101	COG4422	Bacteriophage protein gp37
White	Black	0.00266989276316606	COG4443	Uncharacterized protein
White	Black	1.99403e+06	COG4448	L-asparaginase II
White	Black	0.0423443248291537	COG4452	Inner membrane protein involved in colicin E2 resistance
White	Black	5.54371e+09	COG4453	Uncharacterized conserved protein, DUF1778 family
White	Black	0.00330605303409945	COG4465	GTP-sensing pleiotropic transcriptional regulator CodY
White	Black	0.00105819312490705	COG4472	Uncharacterized protein, UPF0297 family
White	Black	0.00497304966950678	COG4481	Uncharacterized protein
White	Black	0.000368300493280749	COG4487	Uncharacterized protein
White	Black	0.00266989276316606	COG4492	ACT domain-containing protein
White	Black	0.00105819312490705	COG4496	Uncharacterized protein YerC
White	Black	1.79649e+09	COG4506	Uncharacterized beta-barrel protein YwiB, DUF1934 family
White	Black	6.77005e+08	COG4512	Accessory gene regulator protein AgrB
White	Black	0.000823555294039658	COG4517	Uncharacterized protein
White	Black	0.000823555294039658	COG4531	ABC-type Zn2+ transport system, periplasmic component/surface adhesin
White	Black	3.86684e+09	COG4535	Mg2+ and Co2+ transporter CorC, contains CBS pair and CorC-HlyC domains
White	Black	0.00266989276316606	COG4536	Mg2+ and Co2+ transporter CorB, contains DUF21, CBS pair, and CorC-HlyC domains
White	Black	0.000823555294039658	COG4541	Uncharacterized membrane protein
White	Black	0.00105819312490705	COG4545	Glutaredoxin-related protein
White	Black	0.00730404980438805	COG4552	Predicted acetyltransferase
White	Black	0.000633971487834258	COG4553	Poly-beta-hydroxyalkanoate depolymerase
White	Black	0.0040673827401398	COG4558	ABC-type hemin transport system, periplasmic component
White	Black	0.000275525406217538	COG4559	ABC-type hemin transport system, ATPase component
White	Black	0.00134873242460145	COG4566	Two-component response regulator, FixJ family, consists of REC and HTH domains
White	Black	0.0061475134941404	COG4573	Tagatose-1,6-bisphosphate aldolase non-catalytic subunit AgaZ/GatZ
White	Black	0.000635529599010133	COG4575	Membrane-anchored ribosome-binding protein, inhibits growth in stationary phase, ElaB/YqjD/DUF883 family
White	Black	1.79649e+09	COG4579	Isocitrate dehydrogenase kinase/phosphatase
White	Black	3.67886e+07	COG4581	Superfamily II RNA helicase
White	Black	3.86684e+09	COG4582	Cell division protein ZapD, interacts with FtsZ
White	Black	0.01320178014293	COG4583	Sarcosine oxidase gamma subunit
White	Black	0.0146995378764915	COG4584	Transposase
White	Black	6.5574e+07	COG4585	Signal transduction histidine kinase
White	Black	0.0203913759930903	COG4586	ABC-type uncharacterized transport system, ATPase component
White	Black	0.0203913759930903	COG4587	ABC-type uncharacterized transport system, permease component
White	Black	0.00015064017506057	COG4591	ABC-type transport system, involved in lipoprotein release, permease component
White	Black	5.54371e+09	COG4592	ABC-type Fe2+-enterobactin transport system, periplasmic component
White	Black	0.000205148952382263	COG4604	ABC-type enterochelin transport system, ATPase component
White	Black	0.000150640175060569	COG4605	ABC-type enterochelin transport system, permease component
White	Black	0.000205148952382263	COG4606	ABC-type enterochelin transport system, permease component
White	Black	1.19387e+09	COG4607	ABC-type enterochelin transport system, periplasmic component
White	Black	0.00266989276316606	COG4608	ABC-type oligopeptide transport system, ATPase component
White	Black	0.00134873242460145	COG4615	ABC-type siderophore export system, fused ATPase and permease components
White	Black	0.0147683098910045	COG4619	ABC-type iron transport system FetAB, ATPase component
White	Black	0.000486078685415618	COG4623	Membrane-bound lytic murein transglycosylase MltF
White	Black	0.0124793814466504	COG4624	Iron only hydrogenase large subunit, C-terminal domain
White	Black	0.0203913759930903	COG4625	Uncharacterized conserved protein, contains a C-terminal beta-barrel porin domain
White	Black	3.86684e+09	COG4635	Protoporphyrinogen IX oxidase, menaquinone-dependent (flavodoxin domain)
White	Black	0.0368856152565154	COG4636	Endonuclease, Uma2 family (restriction endonuclease fold)
White	Black	0.00214163713550969	COG4637	Predicted ATPase
White	Black	0.00877788408961299	COG4638	Phenylpropionate dioxygenase or related ring-hydroxylating dioxygenase, large terminal subunit
White	Black	0.000486078685415618	COG4641	Spore maturation protein CgeB
[truncated: 223 more rows]
